# Supplementary material for: FMO rewires metabolism to promote longevity through tryptophan and one carbon metabolism in C. elegans
Source: Nat Commun. 2023 Feb 2;14:562. doi: 10.1038/s41467-023-36181-0 (PMC9894935; doi:10.1038/s41467-023-36181-0)
Supplement: Supplementary file 3 — Supplementary Data 1 [file 41467_2023_36181_MOESM3_ESM.xls]

## Sheet: Supplemental Information
Supplementary Data 1
Summary
Untargeted metabolomics data of the wild-type, FMO-2 OE, and FMO-2 KO

## Sheet: Supplementary Data 1 Untargeted
m/z	71.0146	75.0092	84.0457	85.0297	87.0091	88.0407	88.0407	98.0608	102.056	102.057	103.03	104.035	110.072	110.072	111.008	114.056	116.035	116.071	118.05	124.015	128.035	129.02	130.087	131.045	132.029	133.01	133.053	134.046	140.011	144.049	145.061	145.093	146.045	146.047	146.063	147.028	147.065	148.044	148.06	150.002	150.041	151.025	152.081	153.067	154.015	154.026	154.061	154.061	156.008
RT	12.0632	2.03957	7.3532	14.6176	14.5714	10.4454	5.39548	10.5673	10.5314	5.10832	12.0384	6.81134	8.87161	7.92903	14.5794	4.87908	7.33323	4.69854	6.34135	11.2067	7.18452	14.6286	4.04317	6.99445	10.4065	12.0631	7.19572	17.5203	11.2783	17.546	6.39392	5.01256	10.5314	7.36038	6.36035	12.0764	7.14182	5.04747	2.69022	2.52694	4.7658	9.68788	7.94915	5.06432	10.39	5.77477	7.27711	8.89517	10.125
FMO-2 OE	97564.7	85375.7	56607.2	91332.7	226118	342685	7.48398e+06	46593.3	2.19551e+06	1.17424e+06	90744.3	1.03243e+06	595773	262240	547332	1.43005e+06	137794	5.96088e+06	2.1411e+06	510227	1.50984e+06	109446	2.23466e+07	1.10729e+06	529687	958165	35497.4	360566	94418	169390	6.11089e+06	1.67675e+06	4.34346e+06	443699	389108	458059	109055	104947	2700.38	0	389535	298279	140470	24802.1	382222	36580	1.69146e+06	415233	288285
FMO-2 OE	98139.4	41374.1	61354.2	349540	280709	343006	7.7075e+06	53680.1	2.26712e+06	1.16029e+06	77158.2	998225	542708	255990	774297	1.34459e+06	150869	6.06834e+06	1.95769e+06	582044	1.42148e+06	220620	2.22581e+07	1.05302e+06	595906	882542	56914.8	328514	104653	108042	5.7025e+06	1.62221e+06	4.63932e+06	549173	346693	427619	111656	100365	3455.69	1.08977e+06	487538	314810	136532	34917.1	406021	11203.8	1.82256e+06	376798	300844
FMO-2 OE	117319	119246	69384.1	321555	251631	342579	7.40704e+06	47285.4	2.15869e+06	1.11727e+06	94550.4	958684	553371	231266	678818	1.38575e+06	175611	5.93043e+06	2.00566e+06	459270	1.64151e+06	210470	2.13161e+07	1.05105e+06	564647	1.05704e+06	70106	289284	104785	132598	5.34776e+06	1.54782e+06	4.44167e+06	630543	335420	524222	113629	88092.7	12.0996	0	312472	207280	144607	16390.9	407103	32643.5	2.25352e+06	370538	268134
FMO-2 KO	63854.5	247805	66551.8	114518	166840	147286	3.26665e+06	61480.3	950484	786556	80259.8	474311	441766	190223	388405	963182	180185	4.09731e+06	1.312e+06	225153	806760	55875.3	1.11191e+07	985612	229070	614533	39948.4	8128.09	71246.2	1668.5	5.00456e+06	1.26218e+06	2.01346e+06	609845	334191	424524	83959.3	37143.4	171210	25149.8	207066	67212.4	98116.9	9393.94	178822	102596	1.46179e+06	294464	128895
FMO-2 KO	65949.1	281500	33546.7	173405	123869	94280.6	2.6865e+06	42576.6	817692	626525	59737.9	420022	337132	272043	345138	1.01407e+06	114863	2.99076e+06	953391	151619	577201	52198	7.23002e+06	1.32848e+06	206608	599770	80273.1	132515	59516.4	177934	3.81963e+06	981137	1.74956e+06	459201	250239	320340	61379.2	24594.7	130437	10685.7	113797	22776	142673	16659.3	154808	142202	1.57165e+06	197767	122060
FMO-2 KO	61561.3	210544	32704.7	119719	163897	110812	2.5582e+06	43799.8	713804	619258	45152.4	366385	286709	168900	349013	855557	94765.1	2.73008e+06	957134	218572	376113	92980.6	6.35225e+06	1.00317e+06	190161	534356	51853.4	12854.3	55283.6	5484.93	3.47423e+06	903211	1.54067e+06	375245	228441	286136	61350.6	23432.5	145816	18294.3	229419	58814.7	90623.4	21629	149318	148557	1.2087e+06	184976	91262.6
Wild type	57083.2	116881	61041	202873	188202	163816	5.14566e+06	78782.2	1.03421e+06	459502	20545.4	616586	293129	167301	474111	994722	151778	2.9708e+06	1.54453e+06	406531	482906	137026	1.10945e+07	1.32439e+06	280671	504435	80833.3	187023	95258.6	132824	6.88219e+06	1.19112e+06	2.16241e+06	687300	454554	95595.9	110135	56074.7	139010	38373.8	453753	244898	98820.3	40759.9	231697	63108.6	1.34013e+06	209977	175541
Wild type	41288.7	122182	58903.5	222017	173498	141456	4.12848e+06	56433.2	863270	355606	16558.5	496736	410436	244280	484469	748897	137842	2.12363e+06	1.1634e+06	341006	371269	151281	7.08635e+06	922795	251856	405787	126024	175866	71798.2	156658	5.49866e+06	937941	1.84846e+06	558673	350673	109859	86403.4	40633.4	126784	23335.7	341191	298788	112263	35608	167766	83535	1.19669e+06	279128	145326
Wild type	82880.7	65915	91298.4	340680	374385	236437	6.42215e+06	103928	1.35342e+06	623693	35103.8	816291	477640	206888	935987	1.37603e+06	193892	3.98964e+06	2.05803e+06	477800	662404	217602	1.64592e+07	1.35424e+06	371357	760538	77795.6	14097.5	108985	3507.6	7.91467e+06	1.47601e+06	2.8377e+06	883755	509591	149971	126076	77969.6	150306	33902.8	592241	433283	110684	27023.5	273840	46458	1.86507e+06	323823	204610
[truncated: 206 more columns]
