# Supplementary material for: FMO rewires metabolism to promote longevity through tryptophan and one carbon metabolism in C. elegans
Source: Nat Commun. 2023 Feb 2;14:562. doi: 10.1038/s41467-023-36181-0 (PMC9894935; doi:10.1038/s41467-023-36181-0)
Supplement: Supplementary file 5 — Supplementary Data 3 [file 41467_2023_36181_MOESM5_ESM.xlsx]

## Sheet: Supplemental Information
Supplementary Data 3
Summary
Targeted metabolomics data of the wild-type, FMO-2 OE, and FMO-2 KO. The resulting statistical analysis is in Supplemental Table 2.

## Sheet: Supplementary Data 3 Targeted
	Label	Biotin	Pantothenic acid	Nicotinic acid	Choline	Riboflavin	Betaine	Thiamine	Methionine	Pyridoxal 5'-phosphate	Folic acid	Dihydrofolic acid	Serine	5-methyltetrahydrofolate	S-adenosyl-homocysteine	Methylcobalamin	Homocysteine	S-adenosyl-methionine	Cystathionine	Cystine
KO1	FMO-2 KO	-1.54961	-0.816481	0.940543	-2.1791	-1.1935	-0.776609	-0.388364	-1.20195	-2.06379	0.34724	-2.65244	-1.43778	-1.09168	-0.598127	-3.02597	-0.281532	0	-1.17457	-0.341092
KO2	FMO-2 KO	0.724194	0.178724	-0.170434	1.28169	0.850844	0.756437	0.168291	-2.45962	-0.256133	0.843053	-4.14048	-0.616827	-2.91588	0.611453	-6.45486	-0.220836	0.630054	1.13091	-0.150534
KO3	FMO-2 KO	-0.780115	-0.66395	0.479033	0.316389	1.14562	-0.400923	-0.652695	-2.37094	-0.194529	-1.97161	1.09227	-1.91008	-0.290402	-0.765083	0.457057	-0.441357	0	-0.538706	-2.55624
KO4	FMO-2 KO	-0.461632	-0.559194	-0.0640932	-0.680826	-0.449097	-0.464954	-0.0249427	-1.48829	-0.524545	-2.74572	-0.145275	-0.450639	-0.3196	-0.308324	0.237264	0.601854	-0.441162	0.559986	-2.35507
KO5	FMO-2 KO	-0.70411	-0.418765	0.0808921	-0.484517	-0.768481	-0.828328	-0.21513	-1.15681	0.797289	-1.55872	-1.42683	-0.299037	0.542463	0.666993	-0.84624	-0.275691	-0.34116	-0.339599	-2.55962
KO6	FMO-2 KO	0.0960715	0.0721464	-0.516795	0.230323	-0.124703	-0.475304	-0.156403	-1.35078	-2.21059	-2.84654	0.989313	-0.412691	1.0944	0.119235	2.56004	0.216311	0.428689	0.180977	-1.79964
KO7	FMO-2 KO	-1.35571	0.0203476	0.571232	-1.32406	-0.709499	-0.714222	-0.0458132	-1.07713	0.957219	-1.30185	1.35957	-0.157409	0.859682	0.261922	-0.00981625	-0.846182	-0.116033	-0.757228	-0.646257
OE1	FMO-2 OE	0.177801	-0.0233454	-0.170434	-0.675115	1.98753	0.475034	0.534471	0.1536	0.168596	0.510883	3.23332	0.00189024	0.55833	0.593576	0.425414	1.10835	-0.149415	0.680407	0.635647
OE2	FMO-2 OE	-1.90471	-0.827344	-0.9878	1.44704	0.00389974	0.35418	0.723922	2.2305	2.46625	1.06849	-1.97434	-0.537785	-0.144325	0.480141	1.27542	0.909208	-0.456148	0.640751	2.40138
OE3	FMO-2 OE	0.260367	-0.0623185	-1.31665	1.48629	1.83764	0.190649	0.993772	1.45532	2.1108	0.916021	-2.33113	0.910955	0.916379	1.65944	-0.273365	1.75291	-0.599701	0.676552	2.40138
OE4	FMO-2 OE	-0.276211	-0.315555	0.042583	-0.731258	-2.60924	-0.22263	-0.554854	-1.18202	0.662028	-1.33181	-0.934486	0.0252697	-1.2366	-0.408859	1.61863	0.822015	-0.458753	0.814436	-2.02325
OE5	FMO-2 OE	-0.0393029	-0.385968	0.849941	0.566395	-2.21797	0.133927	-0.536062	-0.0909918	1.81773	-0.246431	-1.45123	0.314876	1.7777	0.327728	-1.09517	0.715673	-0.597701	0.480796	-1.53454
OE6	FMO-2 OE	-0.648235	-0.111105	-0.407576	0.609887	-0.502901	0.164681	-1.19652	-1.12866	0.969147	-1.44502	0.193443	0.112169	-0.160312	0.2263	-0.901391	-0.0884403	-1.00356	-0.085606	-3.66461
OE7	FMO-2 OE	-0.197044	-0.291637	-0.0218005	0.462146	-1.11212	-0.317761	-0.368137	-0.920583	-0.788985	-0.150777	-3.64138	-0.165226	0.993187	0.0862173	-0.995088	0.385314	-1.09807	0.651423	-1.28317
WT1	Wild type	-1.30368	-1.08696	-2.91871	-2.51289	0.697478	-1.15215	-0.0395452	-1.88871	0.891851	-2.12464	-3.83065	-2.44434	-2.506	-0.546384	-1.69821	-0.00734334	0	-1.61849	-1.7001
WT2	Wild type	0.810254	-0.0742659	0.482701	-0.913145	-0.859336	-0.0825156	-0.728225	-0.0369489	-2.25332	0.604178	0.942494	1.21237	0.799919	-0.266836	0.678892	-0.729582	0	-0.607922	-1.47477
WT3	Wild type	-0.249158	0.659396	0.556206	1.19772	-0.273821	0.683145	0.509333	0.811667	-0.0974201	0.322596	0.0113059	-1.00263	0.114972	0.569613	0.125548	0.487485	0	1.01306	1.22184
WT4	Wild type	0.00400173	-0.221871	-0.0750796	-0.077262	0.138632	-0.0431418	0.141855	0.680593	0.505275	1.58101	1.18656	0.481589	-0.548493	0.0263828	0.610602	0.215283	-0.0198214	0.0751411	-0.0207728
WT5	Wild type	0.194871	0.139411	0.503381	-0.781056	-0.145895	0.08771	-0.338534	-0.28901	-0.369781	-1.64052	-1.31284	-0.364365	-0.128394	-0.404741	-0.524488	-0.523742	0.337111	-0.477132	0.446341
WT6	Wild type	0.123318	0.148064	-0.214767	0.619238	0.639513	0.126937	0.247468	-0.852755	-0.880666	-2.42663	-0.301323	-0.436825	-2.4786	-0.267699	-0.470874	0.219884	-0.400141	0.18219	-0.754486
WT7	Wild type	-0.389559	-0.100034	-0.374275	-0.0982881	-1.19259	-0.192965	-0.122317	0.0356408	0.337528	-0.995747	-0.971785	0.121877	1.15186	0.480813	0.0791168	-0.0308206	-0.010662	0.128989	0.082645
