# Supplementary material for: FMO rewires metabolism to promote longevity through tryptophan and one carbon metabolism in C. elegans
Source: Nat Commun. 2023 Feb 2;14:562. doi: 10.1038/s41467-023-36181-0 (PMC9894935; doi:10.1038/s41467-023-36181-0)
Supplement: Supplementary file 6 — Supplementary Data 4 [file 41467_2023_36181_MOESM6_ESM.xlsx]

## Sheet: Supplementary Information
Supplementary Data 4
Summary
Cox regression analysis of stress resistance experiments on the wild-type and FMO-2 OE using 5 Mm paraquat (Linked to Supplemental Table 3).
Tab 1	Y106G6E.4
Tab 2	mtrr-1
Tab 3	mel-32
Tab 4	sams-1
Tab 5	tdo-2
Tab 6	kmo-1
Tab 7	nkat-1

## Sheet: 1) Y106G6E.4
_t	Haz. Ratio	Std. Err.	z	P>z	[95% Conf.	Interval]
experimental	0.492613	0.0461991	-7.55	0	0.409899	0.592017
FMO-2 OE	0.309145	0.0319478	-11.36	0	0.252463	0.378554
Interact with FMO-2 OE	1.1842	0.15628	1.28	0.2	0.914301	1.53376
Cox regression --	Breslow method	for	ties
No. of subjects =	977			Number of obs	=	977
No. of failures =	977
Time at risk =	11993
				LR chi2(3)	=	290.34
Log likelihood =	-5692.38			Prob > chi2	=	0

## Sheet: 2) mtrr-1
_t	Haz. Ratio	Std. Err.	z	P>z	[95% Conf.	Interval]
experimental	0.731625	0.0669823	-3.41	0.001	0.611446	0.875424
FMO-2 OE	0.323386	0.032018	-11.4	0	0.266346	0.392643
Interact with FMO-2 OE	0.87432	0.115558	-1.02	0.31	0.67479	1.13285
Cox regression --	Breslow method	for	ties
No. of subjects =	947			Number of obs	=	947
No. of failures =	947
Time at risk =	10420
				LR chi2(3)	=	286.02
Log likelihood =	-5493.55			Prob > chi2	=	0

## Sheet: 3) mel-32
_t	Haz. Ratio	Std. Err.	z	P>z	[95% Conf.	Interval]
experimental	0.299065	0.0291392	-12.39	0	0.247076	0.361995
FMO-2 OE	0.262629	0.0279993	-12.54	0	0.213105	0.323661
Interact with FMO-2 OE	1.59295	0.238908	3.1	0.002	1.18725	2.1373
Cox regression --	Breslow method	for	ties
No. of subjects =	856			Number of obs	=	856
No. of failures =	856
Time at risk =	9488
				LR chi2(3)	=	299.79
Log likelihood =	-4861.79			Prob > chi2	=	0

## Sheet: 4) sams-1
_t	Haz. Ratio	Std. Err.	z	P>z	[95% Conf.	Interval]
experimental	1.63047	0.166745	4.78	0	1.33433	1.99234
FMO-2 OE	0.273458	0.0343949	-10.31	0	0.213712	0.349907
Interact with FMO-2 OE	2.98159	0.470743	6.92	0	2.18805	4.06292
Cox regression --	Breslow method	for	ties
No. of subjects =	784			Number of obs	=	784
No. of failures =	784
Time at risk =	8534
				LR chi2(3)	=	253.7
Log likelihood =	-4442.62			Prob > chi2	=	0

## Sheet: 5) tdo-2
_t	Haz. Ratio	Std. Err.	z	P>z	[95% Conf.	Interval]
experimental	1.72063	0.172821	5.4	0	1.41316	2.09499
FMO-2 OE	0.2898	0.0330531	-10.86	0	0.231747	0.362395
Interact with FMO-2 OE	1.47668	0.222733	2.58	0.01	1.09875	1.98462
Cox regression --	Breslow method	for	ties
No. of subjects =	788			Number of obs	=	788
No. of failures =	788
Time at risk =	8371
				LR chi2(3)	=	251.18
Log likelihood =	-4441.91			Prob > chi2	=	0

## Sheet: 6) kmo-1
_t	Haz. Ratio	Std. Err.	z	P>z	[95% Conf.	Interval]
experimental	0.321099	0.0300018	-12.16	0	0.267366	0.38563
FMO-2 OE	0.243174	0.0247898	-13.87	0	0.199133	0.296955
Interact with FMO-2 OE	2.74054	0.363865	7.59	0	2.11262	3.55509
Cox regression --	Breslow method	for	ties
No. of subjects =	982			Number of obs	=	982
No. of failures =	982
Time at risk =	13473
				LR chi2(3)	=	252.2
Log likelihood =	-5769.36			Prob > chi2	=	0

## Sheet: 7) nkat-1
_t	Haz. Ratio	Std. Err.	z	P>z	[95% Conf.	Interval]
experimental	0.667149	0.0594099	-4.55	0	0.560303	0.79437
FMO-2 OE	0.30197	0.0300779	-12.02	0	0.248416	0.367069
Interact with FMO-2 OE	0.848357	0.11177	-1.25	0.212	0.65529	1.09831
Cox regression --	Breslow method	for	ties
No. of subjects =	983			Number of obs	=	983
No. of failures =	983
Time at risk =	11027
				LR chi2(3)	=	337.96
Log likelihood =	-5711.35			Prob > chi2	=	0
