# Supplementary material for: FMO rewires metabolism to promote longevity through tryptophan and one carbon metabolism in C. elegans
Source: Nat Commun. 2023 Feb 2;14:562. doi: 10.1038/s41467-023-36181-0 (PMC9894935; doi:10.1038/s41467-023-36181-0)
Supplement: Supplementary file 7 — Supplementary Data 5 [file 41467_2023_36181_MOESM7_ESM.xlsx]

## Sheet: Supplemental Information
Supplementary Data 5
Summary
Cox regression analysis of lifespan experiments using the wild-type, FMO-2 OE, and FMO-2 KO (Linked with Supplemental Tables 4 and 8).
RNAi lifespan experiments
Tab 1	alh-3
Tab 2	atic-1
Tab 3	sams-1
Tab 4	mel-32
Tab 5	cth-2
Tab 6	mtrr-1
Tab 7	Y106G6E.4
Tab 8	kmo-1
Tab 9	tdo-2
Tab 10	nkat-1
Supplementation Experiment
Tab 11	1 mM formate supplementation

## Sheet: 1) alh-3
_t	Haz. Ratio	Std. Err.	z	P>z	[95% Conf.	Interval]
experimental	0.97421	0.0696603	-0.37	0.715	0.846814	1.12077
FMO-2 KO	1.04953	0.0769862	0.66	0.51	0.908987	1.21181
FMO-2 OE	0.479911	0.0355023	-9.92	0	0.415137	0.554792
Interact with FMO-2 KO	1.08816	0.112248	0.82	0.413	0.888974	1.33198
Interact with FMO-2 OE	1.33337	0.136412	2.81	0.005	1.09111	1.62942
Cox regression --	Breslow method	for	ties
No. of subjects =	2267			Number of obs	=	2267
No. of failures =	2267
Time at risk =	71891
				LR chi2(5)	=	213.32
Log likelihood =	-15474.3			Prob > chi2	=	0

## Sheet: 2) atic-1
_t	Haz. Ratio	Std. Err.	z	P>z	[95% Conf.	Interval]
experimental	0.923217	0.0667348	-1.11	0.269	0.801262	1.06373
FMO-2 KO	1.05053	0.0770336	0.67	0.501	0.909895	1.2129
FMO-2 OE	0.510772	0.0375105	-9.15	0	0.442298	0.589845
Interact with FMO-2 KO	0.897952	0.0935915	-1.03	0.302	0.732039	1.10147
Interact with FMO-2 OE	1.64051	0.168464	4.82	0	1.34143	2.00626
Cox regression -- Breslow method for ties
No. of subjects = 2,241 Number of obs = 2,241
No. of failures = 2,241
Time at risk = 70074
LR chi2(5) = 134.45
Log likelihood = -15267.522 Prob > chi2 = 0.0000

## Sheet: 3) sams-1
_t	Haz. Ratio	Std. Err.	z	P>z	[95% Conf.	Interval]
experimental	0.298165	0.0245488	-14.7	0	0.253732	0.35038
FMO-2 KO	1.00273	0.0782861	0.03	0.972	0.860451	1.16853
FMO-2 OE	0.359099	0.029071	-12.65	0	0.306412	0.420847
Interact with FMO-2 KO	1.63225	0.181147	4.41	0	1.31317	2.02886
Interact with FMO-2 OE	2.65226	0.304868	8.49	0	2.11726	3.32246
Cox regression --	Breslow method	for	ties
No. of subjects =	1919			Number of obs	=	1919
No. of failures =	1919
Time at risk =	56836
				LR chi2(5)	=	400.34
Log likelihood =	-12597.5			Prob > chi2	=	0

## Sheet: 4) mel-32
_t	Haz. Ratio	Std. Err.	z	P>z	[95% Conf.	Interval]
experimental	1.09808	0.0884764	1.16	0.246	0.937673	1.28594
FMO-2 KO	1.10956	0.0882185	1.31	0.191	0.949459	1.29667
FMO-2 OE	0.504882	0.0428333	-8.06	0	0.427539	0.596217
Interact with FMO-2 KO	0.890968	0.100664	-1.02	0.307	0.713989	1.11181
Interact with FMO-2 OE	0.455236	0.0561129	-6.38	0	0.357533	0.579638
Cox regression --	Breslow method	for	ties
No. of subjects =	1775			Number of obs	=	1775
No. of failures =	1775
Time at risk =	51346
				LR chi2(5)	=	398.34
Log likelihood =	-11480.1			Prob > chi2	=	0

## Sheet: 5) cth-2
_t	Haz. Ratio	Std. Err.	z	P>z	[95% Conf.	Interval]
experimental	1.6188	0.099058	7.87	0	1.43584	1.82507
FMO-2 KO	1.12153	0.0714029	1.8	0.072	0.989967	1.27059
FMO-2 OE	0.491059	0.031438	-11.11	0	0.433151	0.556709
Interact with FMO-2 KO	1.18259	0.104644	1.9	0.058	0.994291	1.40655
Interact with FMO-2 OE	0.931832	0.0810403	-0.81	0.417	0.785796	1.10501
Cox regression --	Breslow method	for	ties
No. of subjects =	3110			Number of obs	=	3110
No. of failures =	3110
Time at risk =	90727
				LR chi2(5)	=	633.61
Log likelihood =	-21913.5			Prob > chi2	=	0

## Sheet: 6) mtrr-1
_t	Haz. Ratio	Std. Err.	z	P>z	[95% Conf.	Interval]
experimental	1.18397	0.0891673	2.24	0.025	1.02149	1.37229
FMO-2 KO	1.15217	0.0861409	1.89	0.058	0.99512	1.334
FMO-2 OE	0.489972	0.0381773	-9.16	0	0.420579	0.570814
Interact with FMO-2 KO	0.96255	0.101616	-0.36	0.718	0.782641	1.18382
Interact with FMO-2 OE	1.08903	0.115551	0.8	0.421	0.884557	1.34078
Cox regression --	Breslow method	for	ties
No. of subjects =	2162			Number of obs	=	2162
No. of failures =	2162
Time at risk =	63981
				LR chi2(5)	=	262.68
Log likelihood =	-14539.6			Prob > chi2	=	0

## Sheet: 7) Y106G6E.4
_t	Haz. Ratio	Std. Err.	z	P>z	[95% Conf.	Interval]
experimental	0.949446	0.0682405	-0.72	0.47	0.824691	1.09307
FMO-2 KO	1.05251	0.0771901	0.7	0.485	0.911586	1.21521
FMO-2 OE	0.480983	0.0354336	-9.94	0	0.416316	0.555696
Interact with FMO-2 KO	0.847695	0.0895549	-1.56	0.118	0.68915	1.04271
Interact with FMO-2 OE	1.0791	0.110281	0.74	0.456	0.883228	1.31842
Cox regression --	Breslow method	for	ties
No. of subjects =	2207			Number of obs	=	2207
No. of failures =	2207
Time at risk =	70854
				LR chi2(5)	=	226.82
Log likelihood =	-14972.5			Prob > chi2	=	0

## Sheet: 8) kmo-1
_t	Haz. Ratio	Std. Err.	z	P>z	[95% Conf.	Interval]
experimental	3.15973	0.24118	15.07	0	2.72068	3.66962
FMO-2 KO	1.38935	0.108149	4.22	0	1.19276	1.61834
FMO-2 OE	0.513414	0.0403113	-8.49	0	0.440184	0.598826
Interact with FMO-2 KO	0.678176	0.075494	-3.49	0	0.545239	0.843524
Interact with FMO-2 OE	0.798252	0.0868808	-2.07	0.038	0.644906	0.988061
Cox regression --	Breslow method	for	ties
No. of subjects =	2001			Number of obs	=	2001
No. of failures =	2001
Time at risk =	53857
				LR chi2(5)	=	605.55
Log likelihood =	-13163.3			Prob > chi2	=	0

## Sheet: 9) tdo-2
_t	Haz. Ratio	Std. Err.	z	P>z	[95% Conf.	Interval]
experimental	0.306142	0.0238619	-15.19	0	0.262771	0.356672
FMO-2 KO	1.38807	0.108026	4.21	0	1.1917	1.61679
FMO-2 OE	0.510061	0.0388734	-8.83	0	0.439288	0.592236
Interact with FMO-2 KO	1.46408	0.163839	3.41	0.001	1.17574	1.82314
Interact with FMO-2 OE	1.82967	0.195056	5.67	0	1.48467	2.25485
No. of subjects	=	2027	Number of obs	=	2027
No. of failures	=	2027
Time at risk	=	63138
			LR chi2(5)	=	504.61
Log likelihood	=	-13395.8	Prob > chi2	=	0

[truncated: 2 more sheets: 10) nkat-1, 11) formate]
