# Supplementary material for: FMO rewires metabolism to promote longevity through tryptophan and one carbon metabolism in C. elegans
Source: Nat Commun. 2023 Feb 2;14:562. doi: 10.1038/s41467-023-36181-0 (PMC9894935; doi:10.1038/s41467-023-36181-0)
Supplement: Supplementary file 9 — Supplementary Data 7 [file 41467_2023_36181_MOESM9_ESM.xlsx]

## Sheet: Supplemental Information
Supplementary Data 7
Summary
HILIC-TOF-MS (Waters Xbridge Amide) untargeted positive ion mode analysis of purified FMO2 assay samples. Feature detection by XCMS.

## Sheet: LC-MS
Feature	mz	rt		X2021.04.25_020_fmo2.100.2	X2021.04.25_023_fmo2.100.3	X2021.04.25_024_fmo2.100.1	X2021.04.25_009_fmo2.250.3	X2021.04.25_015_fmo2.250.2	X2021.04.25_017_fmo2.250.1	X2021.04.25_018_fmo2.500.1	X2021.04.25_025_fmo2.500.2	X2021.04.25_005_QC	X2021.04.25_012_QC	X2021.04.25_019_QC	X2021.04.25_026_QC	X2021.04.25_003_blank	X2021.04.25_004_blank	X2021.04.25_027_blank
				FMO2	FMO2	FMO2	FMO2	FMO2	FMO2	FMO2	FMO2	QC	QC	QC	QC	Blank	Blank	BLANK
			Trp concentration	100	100	100	250	250	250	500	500
55.9901_7.29	55.9901	7.29081		8028.24	6849.73	7226.83	5012.37	6094.71	5680.99	7720.75	5618.06	5075.32	7001.39	3767.63	7406.34	483.691	0	0
56.0499_13.3	56.0499	13.2953		7349.53	6473.96	11560.2	7729.16	16825.3	12191.9	10071.1	11352.7	5592.21	7394.95	9529.14	20907.8	1485.65	1665.07	1792.2
56.0499_9.92	56.0499	9.91917		231330	215160	230204	227459	239303	213187	234764	223974	230229	240991	227743	235038	2561.5	1290.19	2102.36
57.0337_1.1	57.0337	1.10455		20348.7	6378.97	3683.11	13763.3	10623.6	14737.1	6895.83	1881.91	4555.62	2747.09	3433.94	5463.65	609.458	953.521	535.067
57.034_9.92	57.034	9.91527		25678.3	22837.2	26140.1	26413	27971	27446	28353.7	26148.7	26498.4	25219.3	25595.6	28129.9	128.077	586.571	437.429
57.053_9.92	57.053	9.91952		8087.31	7577.31	7515.17	8965.72	8435.71	7636.42	8880.5	8822.49	6634.86	7155.77	7560.46	9258.86	355.419	598.696	1414.66
59.0493_1.1	59.0493	1.10455		327417	106132	77790.7	214556	142659	213709	100269	44670.8	63864.1	70767.9	72732.5	79859.9	11276.9	11689.4	10015.7
66.0193_14.33	66.0193	14.3264		10025.2	13001.8	12642.9	13221.5	10908.7	12541.4	14018.4	16806.1	15789.2	16760.1	12789.6	15526.9	15944.8	11778.6	9669.06
67.0542_1.08	67.0542	1.07972		15367.7	19016.2	3291.75	16555.3	2844.27	7849.95	11774.5	1364.17	3223.76	1197.6	1761.26	3075.57	2022.79	1358.69	1683.46
68.9825_14.33	68.9825	14.3303		9904.68	13064.8	9140.12	11546.2	15172.7	13506.1	8973.81	12406.2	11235.9	13040.7	12361.9	11197.9	11349.1	14566.5	10777
69.0746_1.58	69.0746	1.5814		3778.75	2573.19	2194.68	6702.16	6020.61	4972.86	4482	2315.28	3380.2	4446.69	5647.96	2515.59	1426.51	1990.42	2190.93
71.0373_7.32	71.0373	7.31698		16713	16635.5	19249.6	16964.6	16427.8	13533.7	18815.4	15688.2	13543.1	16492.4	19113	16015.2	145.721	0	133.934
73.0287_1.16	73.0287	1.16297		18484.4	18821.8	16933.7	14232.8	15928.7	17258.9	19201.1	16414.2	18032.7	20227.7	17827.3	21374.6	347.421	396.249	1295
73.0346_7.32	73.0346	7.31701		6416.88	5135.81	6032.46	5893.05	6054.86	4932.06	4936.81	6685.31	4642.32	4239.96	5378.32	6077.04	219.179	104.354	365.782
73.0645_0.98	73.0645	0.97685		7341.74	11670.9	9175.28	6065.72	5909.93	6409.14	8252.42	8352.04	7258.14	8150.56	10564.9	7834.02	165.302	0	297.138
74.0603_9.91	74.0603	9.91122		12649.2	13091.6	12104.8	13309.8	12258.8	11944.7	13054.5	12553.7	11909.1	12680.8	11208.7	13579.2	1444.53	1795.26	717.735
74.0604_13.29	74.0604	13.2871		3466.58	4967.71	6833.34	4129.28	4038.47	7981.26	8454.4	10820	4583.53	3488.93	2431.49	6895.58	3434.86	3934.77	3629.91
77.0388_8.36	77.0388	8.35635		12263.2	12802.7	10992.8	22045.3	22242.1	21030.1	36159	30457.5	36764.7	10781	11399.1	10009.7	1060.18	1482.31	795.33
78.0341_1.49	78.0341	1.49073		2902.31	3603.91	2527.55	3987.8	1587.12	3677.29	2385.7	3398.65	3474.02	5416.53	4103.87	2682.44	0	188.089	218.421
80.05_1.47	80.05	1.47238		3520.78	4069.83	4004.69	12556.7	3423.18	3137.59	3221.37	13261.7	3844.64	4270.88	3232.87	3950.7	549.47	480.685	667.851
83.0854_0.97	83.0854	0.9725		17221.4	18058.5	13578	18812.8	20460.4	19585.3	16995.1	19407.2	17176.3	20345.5	19787.6	16162.8	4015.77	3712.71	3274.55
83.0906_1.58	83.0906	1.57627		2267.51	2864.09	3541.97	3449.81	4305.06	4578.45	2739.19	1496.12	3946.23	4532.97	3658.57	1983.04	4086.23	5124.26	5627.84
84.9599_15.05	84.9599	15.0498		179758	230357	197968	286879	111717	155231	165673	244881	189403	215916	223095	133554	286068	237063	226787
86.0602_9.91	86.0602	9.91122		10012.5	8191.68	8494.3	9487.58	7922.82	8773.92	8364.81	7943.84	11177.4	8237.35	7532.17	8081.7	2044.93	753.634	553.8
86.0602_13.3	86.0602	13.2954		36278.7	27632.4	34515.6	23942.8	39695.4	45286.6	53664.1	65773.3	26824.2	37927.4	41683.4	47306.3	3161.41	4026.23	2833.56
87.0441_0.95	87.0441	0.947717		27298.9	30230.7	26819.8	23354.8	33502.4	38652.7	35667.9	18364.3	26800.9	30568.5	31954.2	27637.2	613.67	272.001	447.094
87.0442_9.92	87.0442	9.91527		8557.33	7287.69	7641.77	9021.47	6954.6	6968.63	8740.84	9188.27	7183.22	8173.8	6913.55	6303.88	233.463	1018.65	0
88.0395_13.29	88.0395	13.2871		3036.24	1449.98	2788.49	1873.85	2686.15	2732.51	3349	2719.03	1520.62	1628.73	2133.86	1575.36	514.532	407.676	441.521
89.0596_1	89.0596	0.999967		112425	127618	98934.2	192403	209655	137886	131963	98616.9	205869	173007	194542	171529	2641.02	2491.25	3728.24
89.0602_1.55	89.0602	1.54744		54366.5	375261	75219.9	85766.3	389174	378760	86013.3	50486	405121	425000	425212	66884.9	2542.64	2049.57	3064.69
89.0824_7.31	89.0824	7.30868		25612.3	24320.5	23833.7	23092	27416.1	23200.4	22523.8	21679.5	23578.9	21989	23740.1	23865.7	3081.54	2613.86	2409.51
90.9402_1.58	90.9402	1.58231		1707.46	1468.06	1600.3	2508.45	1820.09	2290.92	2229.29	2346.48	4613.2	2977.29	2501.1	2547.11	6709.9	68520.9	1109.15
90.9768_9.59	90.9768	9.59336		7175.78	6498.14	6822.42	6793.71	6413.23	5721.19	6916.66	7094.71	7169.43	6363.53	5967.86	5727.51	9026.73	8822.17	6662.43
90.9768_9.07	90.9768	9.07263		43742.7	35363.9	48395	46144.2	47078.6	65192	65359.9	82777.8	43371.7	51213.7	48915.2	59431.9	1139.71	1416.37	1424.84
91.0542_8.36	91.0542	8.3565		2061.26	2127.07	2364.31	4446.56	2587.31	4246.65	8030.5	7965.8	10615.3	2397.98	2115.88	2382.73	331.8	165.104	396.67
91.9665_7.29	91.9665	7.29081		4446.63	3216.28	3735.33	4221.67	4176.24	4499.41	4186.49	1838.6	4960.72	4659.75	3501.62	4228.21	0	0	0
95.0854_1.11	95.0854	1.11337		25771	29463.4	11192.3	29950.2	10896.4	19217.2	1077.04	7344.51	9109.14	6783.81	8422.87	10634	5563.88	6878.37	5552.09
100.081_1.6	100.081	1.60403		4846.73	22358.3	4118.93	9275.29	24078.6	25952.6	7674.42	5322	118291	29036.9	25938.1	4338.32	31052.4	30117.8	22706.8
100.1174_1.59	100.117	1.5913		11377.1	20240.2	13784.7	18841.6	21971.2	20805.1	19812.7	12605.4	22918	26184.4	20912.2	12284.4	28221.1	30117.8	18964.1
101.0405_2.44	101.041	2.43995		79907.5	42775.5	154962	52191.1	98052.8	106909	19384.7	159748	100193	129644	141508	164776	1169.16	368.794	125.585
101.0473_13.29	101.047	13.2873		6230.17	3858.72	8114.72	5393.2	7726.55	7370.74	10166.3	10448.2	4892.68	6368.36	6849.65	8677.23	692.614	471.653	414.95
101.0597_0.96	101.06	0.964308		469929	286056	152932	284515	286333	420382	272337	78125.1	166079	156834	157914	163569	5068.2	3744.3	4010.72
101.0809_0.91	101.081	0.90575		55584.7	40021.8	19861.1	26489.9	30671.1	44166.6	32898.7	14467.1	25379.2	25868.5	24608.8	24779.1	1794.2	2724.3	1316.73
102.0462_8.34	102.046	8.34457		1161.85	765.723	1266.21	3570.62	2933.48	2545.83	6489.58	3272.47	5715.7	1698.92	1759.71	1332.18	250.137	0	0
102.0553_12.91	102.055	12.9072		16247.4	14339.3	15659.9	13000.1	507470	53778.9	504765	487932	10215.2	16138.8	15561.2	15747.5	8917.19	10842.6	14705.5
102.0553_13.31	102.055	13.312		20438.7	12842.3	31877.9	30144.7	46498	1.88757e+06	43468	59171.4	22584	27938.4	29548.3	26402.8	2.12568e+06	2.03675e+06	2.04327e+06
102.063_0.96	102.063	0.9643		28040.1	16822.5	8387.16	15085.2	17196.4	24484.2	16838.4	18315.7	7874.5	7661.1	8791.17	8444.33	85418.8	78324.7	68193.4
102.0679_1.17	102.068	1.17227		14623.9	13956.3	14953.6	13915.7	14310	12246.6	14317.4	12038.6	14957.4	15067.2	16451.7	14738	163771	161797	142797
102.1334_1.59	102.133	1.59301		34415.5	67371.1	65173.9	49681.4	66895.5	67755.3	63402	34087.4	69387.1	68464.2	64678.9	41724.6	83076.9	75858.3	82085
103.0542_8.36	103.054	8.3564		8350.41	8706.67	6367.82	17222.9	17192.5	17560.3	27507	27462.4	26921.5	6929.49	7262.33	7547.48	17024.8	17857.4	16653.1
103.0745_0.99	103.074	0.989083		102684	107541	101636	122497	124950	98957	83088.7	118696	134101	109785	129789	964.732	11549.2	9670.41	11802.2
103.1359_1.58	103.136	1.58198		2697.67	2710.3	4711.88	3254.54	2887.62	3834.12	5676.18	5440.21	4473.96	4681.92	4432.82	2816.59	8059.67	5188.41	5471.03
103.9556_13.35	103.956	13.3537		362488	117628	181919	456389	425716	219420	210605	335332	584603	450736	163471	222095	204740	156383	68293.4
103.9601_1.59	103.96	1.59359		29572	55507.9	31350.3	62182.2	59412.5	54943.1	46384.9	37638.8	832752	111659	187938	26615.5	178760	134867	39030
104.0706_2.14	104.071	2.13685		14557.5	11272.8	14188.1	11082.8	11184.2	21132.1	25685	11066.9	11261.9	18936.5	24032.9	23271.6	8896.27	7729.7	8587.55
104.0709_9.92	104.071	9.91941		2.87599e+06	2.71823e+06	2.83777e+06	2.93206e+06	2.99972e+06	2.73773e+06	2.97624e+06	2.85542e+06	2.88964e+06	2.87774e+06	2.82627e+06	2.99367e+06	28870.5	34086.9	23631
104.107_4.52	104.107	4.52257		21593.3	34425.6	19654.7	23095.4	24064.5	21373	34035.9	27611.3	19863	22740.2	21879.5	22201.8	16812	13201.6	14099.6
104.1119_1.58	104.112	1.58198		2197.94	1606.24	2290.96	2754.61	2204.44	2815.94	2046.39	2945.23	2388.87	2898.72	3675.04	2719.73	3022.67	3088.47	2287.91
105.0668_1.01	105.067	1.00597		12526.3	22537.9	25838	30597.9	24335.2	7378.85	10275	30383.4	19398.1	13046.3	25048.9	2945.63	3879.92	3186.73	3386.41
105.0699_8.36	105.07	8.35635		7747.47	9120.76	6449.11	13939.1	14269.4	14296.3	22155.8	21397.5	28595.5	5846.24	5509.21	6388.15	0	619.545	990.053
105.0741_9.92	105.074	9.91527		127415	127017	128809	133667	146988	125123	135844	130643	132960	130909	129338	140013	4000.13	3309.72	1908.05
105.9537_13.35	105.954	13.3536		62664.8	68346.8	90225.6	132120	79423.9	104222	119560	156366	192181	179381	72391.8	91636.4	79054.3	64017.3	27288.3
105.9584_1.62	105.958	1.61681		13948.2	25863.3	23925.1	32754.6	26913.5	27232.2	21133.1	21966.7	49323.3	31827.4	62716.5	12365.4	67142.8	63978	18740.2
106.029_1.5	106.029	1.49534		6822.25	5065.02	5989.37	5565.08	3964.48	5280.98	24386.3	3338.36	5338.79	4919.34	7797.08	4739.27	109701	82697.7	20966.1
106.0664_8.36	106.066	8.35633		7085.71	7312.69	2101.98	3550.38	7502.86	5031.08	8385.64	7581.47	6879.83	3027.95	5943.63	5773.94	7249.85	6271.44	4740.26
106.0755_9.91	106.075	9.91122		15635	11914.1	14149.7	15216.6	14677.5	11668.5	12375.7	9689.73	13041.1	12399.3	13080.8	12378.5	3624.99	2509.83	2436.14
106.0862_7.69	106.086	7.69119		22288.6	27362.7	37060.1	29725.9	29959.3	28646.2	33210.9	32260.5	25016.4	29352.7	15807.3	28619.6	39493	14939.1	10071.4
106.9664_9.11	106.966	9.11422		27171.8	13934.4	31803.3	83211.6	61331.6	66127.3	38937.1	12788.8	77728.5	36189	30069.7	40625.8	43077.6	35096.5	15341.7
106.9665_9.59	106.966	9.59492		20729.4	20806.7	39737.6	34947.8	17577.3	16354.5	21625.7	20707	36815.8	45300.5	26937.9	18961.1	82659.2	32743.6	58025.7
106.9665_7.18	106.966	7.18288		13319.3	13333.3	12865.6	18653.4	13962.2	14447.7	13988.8	11212.5	28464.1	16378.8	13308.6	13461.5	396.393	529.427	417.386
107.0761_0.98	107.076	0.982783		12306.5	14211.9	16629.8	88974.7	13705.9	14305.2	18404.1	26669.3	16628.1	27454.3	21133.6	14065.9	10126.1	8925.69	8545.24
107.0897_1.56	107.09	1.5631		2012.34	5138.88	4583.53	4915.8	6471.35	6117.53	4095.15	3725.36	7421.87	7918.42	17978.2	16015	6510.25	6477.88	6518.74
108.0446_13.3	108.045	13.2953		48148.7	37692.6	66878.8	47297.9	53378.6	84777.7	100566	152469	34909.9	59027.5	58594.2	78400.5	3405.1	2288.63	3719.13
108.0446_14.38	108.045	14.3769		50245.8	40341.8	40893.6	49591.5	56774.8	39509	44839.6	51294	47351.8	42327.5	44788.2	37608.4	6658.74	4455.25	14701.6
108.9647_7.18	108.965	7.18288		7624.16	6633.87	6246.79	10310.6	7884.65	6398.22	6979.92	5489.3	10000.8	7377.32	7074.62	5447.31	1462.96	1487.99	1015.4
109.051_3.8	109.051	3.7998		9029.83	9814.42	8747.55	7293.88	38496	8306.37	35871.8	7588.33	33512.6	9794.44	8395.53	11851.9	35507.1	35419.8	37918.7
109.0811_1.59	109.081	1.59301		9362.52	17851.4	17569.8	16196.6	18414	16911.6	18167.8	17556.2	19333.2	17629.4	18490.4	9053.2	21793.9	18432.9	20320.1
109.1009_1.07	109.101	1.06997		164801	219916	5710.4	191232	42486.2	101269	112530	5158.96	48797	38274.1	39495.5	8649.9	33522.4	19475.5	38795.6
109.106_1.59	109.106	1.5913		4980.58	9738.3	14860.9	10329.1	15594.4	14223	8031.29	6091.73	15696.4	13269.7	15765.6	9453.68	19037.9	16224.2	15597.6
110.0087_14.33	110.009	14.3348		167747	141157	167044	228176	159947	138906	160816	167305	172874	199202	166067	144224	175115	154256	145063
110.0755_1.64	110.075	1.63974		18455.5	88978.9	36506.7	31184.1	41235.7	150093	37018.6	214214	530268	2666.05	34488.3	21854.4	40850.6	41189.8	40311.2
110.1033_1.07	110.103	1.07048		12767.5	16730.7	12417.6	16876.5	31197.7	4398.79	8628.69	12533	31631.9	30386.3	32053.6	12797.1	68862.3	73988	71072.7
111.0101_14.33	111.01	14.3269		26668.7	23642.5	26471.7	26669.6	30886.8	27216.2	20102.6	22219	23744.2	24626.7	22270.5	24272.9	26025.7	24874.9	17727.6
111.0316_1.49	111.032	1.48956		4455.36	3779.54	3653.09	2846.72	3611.82	2933.12	2676.13	2420.86	4398.73	3420.69	3989.17	2799.51	418.911	459.562	899.754
111.0566_1.75	111.057	1.7541		6969.7	8791.54	7153	9311.46	25028.2	56512.4	25618.8	14629.4	22469.7	29879	26754.3	13936.4	20404	22742.8	15622.9
111.0991_1.59	111.099	1.58664		12539.4	33720.8	17889.4	18528.2	40301.3	38662.2	25297.3	6114.11	35360.5	40943.2	40674.9	10213.6	34031.9	18949.8	27269.1
112.0067_14.33	112.007	14.327		22035.7	24312.4	18661.6	26710.3	21559.6	18707.1	22935.4	18736.7	34706.4	22802.2	22404.9	19743	26258.9	22810	22504.6
112.8958_7.32	112.896	7.31665		232827	167327	162959	160499	160807	162146	233331	168115	150358	186515	232367	177172	8885.45	11240.5	12226
113.1126_1.59	113.113	1.59301		3421.58	7253.06	5701.52	5892.21	7496.41	6187.49	4176.57	4401.57	7334.63	7691.39	7347.23	7131.26	7085.25	8162.75	8640.91
114.0552_13.3	114.055	13.2956		253495	190042	258312	218326	275172	321857	337348	498601	191809	241258	285894	347904	15651.7	16991.5	14846.5
114.0561_1.91	114.056	1.91047		36733.5	36014.6	37580.4	32610.3	34196.9	25332.5	35204.3	36821.8	31007.5	38690.7	35826.8	39981	22299.3	23358.5	16733.5
114.0913_1.23	114.091	1.22554		151798	252867	272953	149482	178531	132958	196938	292461	241302	282664	268725	286649	37444.7	27719.5	26503.1
114.0967_1.6	114.097	1.59767		3104.5	8786.47	7275.21	10044.3	8090	9468.31	8408.08	7815.67	8184.07	7991.03	7504.61	4646.02	9022.35	9613.77	7136.94
114.8931_7.32	114.893	7.31733		105665	109988	82952.1	76564.6	79369.5	74476.9	103626	107982	81433.9	89921.7	92017.4	78225.5	3461.89	5937.78	5560.17
115.0543_8.36	115.054	8.3564		115438	112190	114271	262739	263884	253342	468728	417173	459455	121213	119014	111744	5678.21	5265.41	4019.88
115.0589_13.3	115.059	13.2954		11906.3	11535.6	17020.8	10039.1	15671.7	15911.6	20716	17693.8	12608.9	16324.6	16269	19278.5	5651.58	4638.9	3130.61
115.0749_0.97	115.075	0.969825		34050	16978.2	9704.46	3672.01	19982.6	30453.7	13874.6	5796.62	9946.29	9108.18	18884.2	10690.7	4485.1	3474.51	2982.04
115.0943_1.22	115.094	1.22317		11001.2	17297.6	19722.2	8995.17	13837	9554.44	14037.6	20877	17190.1	20979	19176.9	22050.2	5256.25	4840.06	5338.01
116.0581_8.36	116.058	8.3564		23340.2	20981.8	23093.5	45721.5	50227.5	46034.8	88547.3	80332.9	82939.7	21063.2	21972.8	21671.7	97489.1	95443	96344.6
116.0709_1.76	116.071	1.76468		29799.2	25250.8	19860.1	27338.3	22326.4	20281.7	86370.2	85948.1	90239.7	23610	25091.8	21097	120719	104966	105349
116.0712_13.82	116.071	13.8187		12590.5	563319	24690.3	18371.6	40135.7	11792.1	28996.4	553513	17017.5	28896.9	27531.8	564063	556065	580879	591291
116.1071_5.59	116.107	5.5874		25216	31693.2	26813.5	45451	38442.8	40480.2	52487.5	43198.5	61475	26484.5	23308.1	28365.2	273602	270490	287875
116.1071_3.72	116.107	3.71527		33652.6	53891.1	26108.8	81698.5	60044.3	59836.9	71035	72433.8	80581.5	31518.4	28992	30662.2	130288	122858	128533
116.1488_1.59	116.149	1.5913		26468.6	41510.7	34249.4	37205.1	40825.6	37216.7	39220.8	45851.5	42660.6	38803.8	37802.9	28978.5	59745.7	49084.8	39766
116.891_7.32	116.891	7.31507		7673.38	10937.9	10361.5	8637.78	9267.82	5571.48	8718.92	9167.74	9852.33	7850.19	7000.49	8380.56	0	205.854	110.121
117.0594_8.36	117.059	8.3564		111425	108044	100587	238228	245174	238727	443324	396356	428284	106127	103000	106485	11684.4	11128.5	12047.7
117.0909_1.1	117.091	1.10471		248317	86272.9	58735	171366	106884	175398	77925.6	39808.5	56966.3	51688	54329.8	66952.5	13036.9	13157.4	11165
117.1517_1.57	117.152	1.57142		1908.01	2813.74	3264.68	3484.11	4361.84	3667.9	2848.93	4723.72	4332.7	3757.8	3818.58	2377.77	5270.23	4655.91	4419.17
118.0654_8.36	118.065	8.3564		375311	369604	369211	797048	808298	801860	1.41858e+06	1.31648e+06	1.40757e+06	361990	357449	374064	801575	774513	802672
118.0932_1.1	118.093	1.10415		12766.2	5830.87	4835.13	9168.65	6287.3	11102.6	6354.81	5873.15	34678.9	31892	27564.4	4389.71	96043.5	101946	79002.4
118.1227_4	118.123	4.00132		688927	1.27616e+06	850658	640997	583679	577946	793338	1.01396e+06	769235	798809	842294	1.13677e+06	650090	532321	460382
119.0352_3.81	119.035	3.80813		45250.7	38485.1	47868.1	41626.2	45932.3	36265.2	41234.2	37230.4	35507.3	50980.2	49715	53852.1	882.298	1785.58	732.665
119.0354_14.9	119.035	14.9002		4594.42	4385.8	6459.88	3838	4597.97	2527.03	5257.93	4619.17	3821.78	3782.89	5266.44	5234.85	738.88	671.675	512.293
119.0686_8.36	119.069	8.35643		33582.5	33269.7	30836.5	68599.8	72361.8	72157.8	130313	114060	126996	34552.7	32911.7	34814	29226.9	29452.8	30187.7
119.0843_0.98	119.084	0.983875		121347	25313.7	95512.7	745822	71042.1	30904.5	5956.39	252903	223897	169732	156268	4982.05	28570	25573	21775.4
119.1311_1.59	119.131	1.58843		4312.5	8940.31	5591.94	7649.39	10886.3	10350.9	9815.37	7779.63	9944.4	8857.13	9732.94	4925.1	11050.1	10033.8	9837.13
120.081_8.2	120.081	8.19837		4238.25	3664.52	3899.86	3593.14	2318.14	3804.96	6110.27	5345.06	4855.42	4482.27	3834.94	4182.71	3970.63	3238.15	2963.63
121.0573_1	121.057	1.00406		14280.4	23858	21503.7	15714.5	20317.6	13223.8	11435.4	19521.8	10375.7	17101.4	23618.1	16439.3	48052	70724.1	32414.3
122.0237_2.84	122.024	2.8356		16079.9	13704.8	23279	11276.2	15553.7	12741	11634.2	13624.5	13589.3	19538.8	22249.7	19522.8	1035.93	660.658	779.565
122.0366_8.36	122.037	8.35635		1533.06	22189	19794.3	3921.91	4397.88	3204.58	6598.5	7378.01	5913.44	88863.8	1599.97	1868.37	263.175	340.792	121.665
122.0802_2.14	122.08	2.13602		40809.8	40131.8	36027.5	46334.2	27714.3	37301	42242.8	28687.4	29629.9	33245	37690.4	43373.2	20835.8	20583.7	21137.1
122.0812_13.89	122.081	13.8865		67738.7	46346.3	70753	77943.2	119746	60165	50506.9	77262.4	62764.3	46853.2	135314	111461	24965.8	25220.9	24769.1
122.0816_9.92	122.082	9.91881		2.7881e+07	2.6742e+07	2.69993e+07	2.87817e+07	2.91296e+07	2.69984e+07	2.8343e+07	2.68232e+07	2.85506e+07	2.81435e+07	2.74427e+07	2.87993e+07	247238	359197	109384
122.9244_7.18	122.924	7.18497		21338	24793.4	22486.1	22372.2	23143.1	19426	22411.1	21768.6	20882	23157	22824.8	23352.5	0	0	124.403
123.0553_14.93	123.055	14.9341		300437	130762	237652	270088	276887	170722	271925	188789	375315	264941	340243	220135	54265.9	20960.8	38689.3
123.0559_1.51	123.056	1.51295		463735	3.48525e+06	3.35154e+06	748567	3.5321e+06	3.35114e+06	709877	676467	3.5222e+06	3.76515e+06	3.80598e+06	670009	118928	64870.8	106481
123.0849_9.92	123.085	9.9193		1.17542e+06	1.1567e+06	1.15517e+06	1.25218e+06	1.23378e+06	1.10618e+06	1.18749e+06	1.13946e+06	1.23017e+06	1.19335e+06	1.17087e+06	1.21943e+06	38076.3	36340.1	41614.5
124.0399_1.33	124.04	1.33025		29469.3	25521.1	29056	24565.3	26404.2	26073.2	23690.7	22519.7	26617.5	25749.7	27984.4	29984.7	1702.09	3591.23	2278.27
124.059_1.51	124.059	1.51195		190371	203139	57028.2	51300.3	190478	185382	48487.2	44261	227230	243164	248797	197795	337471	334346	367618
124.8972_3.97	124.897	3.96602		12212.1	24351.2	11446	17803	10776.3	12967.8	17907.3	15302.7	16352.9	10555.5	9740.98	7217.32	822.61	1661.47	1775.19
124.9227_7.18	124.923	7.18428		3390.79	3282.12	4047.45	4294.6	4359.89	3409.28	3853.62	2810.77	3301.82	2488.8	3477.64	2732.56	264.822	541.261	221.574
125.0712_13.3	125.071	13.3038		217745	155330	268102	229446	315171	288386	363204	487195	181251	227919	188527	298887	50428.8	40996.2	49246.7
125.0712_14.38	125.071	14.3821		193776	181827	162432	191578	623318	215144	241062	213627	159568	167984	167559	158885	48898.6	39024.6	40935.1
125.9862_15.05	125.986	15.0498		317351	205127	246594	205411	159783	273361	306682	318711	201930	281922	169953	281090	468917	410223	304535
126.8952_3.97	126.895	3.96707		15842.6	20418	11927.8	15731.1	11018.7	12298.9	16852.4	15693.4	17149.5	8015.33	11152.9	9401.87	1364.99	778.085	1131.11
127.0546_8.36	127.055	8.3564		10103.3	8465.6	9150.41	21100.1	19905.7	21447.4	36959.5	34908.7	36873	9216.21	8157.5	7622.88	17227.5	15025.3	13883
127.057_2.45	127.057	2.44912		80338.4	28948.4	136920	45053.8	122103	129677	16210.5	141052	106389	126040	119128	133838	63674.6	64111.5	59935
128.0541_8.36	128.054	8.35637		9101.03	5488.62	12339	7286.6	9820.01	13454.3	16421	14970	17720.1	3683.06	10426.2	11209.8	7510.9	6901.51	5452.41
128.0722_1.73	128.072	1.72932		26616.6	26998.7	33015.6	20717.7	33714.8	18830.2	21628.7	26359	36439.9	31027.2	36461.4	35667.2	16079.4	16563	11647.1
128.0723_13.3	128.072	13.2954		8766.27	6814.95	8311.39	9965.57	11712	11294.5	13727.8	11296	4989.76	9357.26	10846.3	10134.9	7147.91	6702.46	6823.31
128.0893_9.9	128.089	9.90288		93507.9	91524.4	112914	100226	109332	104050	90037.9	93951	92937.5	100583	107419	123824	12015.4	13535.5	10923.9
128.1118_1.55	128.112	1.54647		5351.44	4032.64	3499.33	12225.3	9109.46	34705.2	7851.52	4333.76	10233.5	8870.14	9358.32	7716.36	37809.4	11414.8	46283.1
129.1187_1.01	129.119	1.00824		7630.27	2834.14	3254.49	27133.2	5005.18	3809.93	3617.37	11981.2	8888.59	8065.09	8541.87	3153.18	10152.5	12244.5	9908.88
130.05_14.38	130.05	14.3774		29887.2	29843.6	28228.2	28233.6	73848	30481.4	31221.4	28096.4	27331.9	30954.4	28066.2	29438.5	23862.7	27285.6	19206.5
130.0501_14.88	130.05	14.8752		27704.3	19264.3	23569.4	24981.4	30740.6	21521.2	26638.2	29927	19165.4	23239.4	23101.7	24068	11656.3	12679.4	6958.01
130.0503_13.31	130.05	13.312		23531.1	19439.5	32649.9	32056.6	33957.6	44811.6	26996.1	32369.1	27005.9	22358.5	27623.6	37880.2	9957.18	7423.24	6630.77
130.065_1.62	130.065	1.62142		29173.6	28150.3	25519.7	13681.1	27141.4	23783.2	20118.6	16790.7	20206.6	28000.2	23045.3	32669	7950.93	8133.01	5802.49
130.0651_8.36	130.065	8.3564		114286	116377	107594	253129	261669	254800	459717	418725	454902	117639	115604	121517	8322.28	8168.56	8570.11
130.0875_4.46	130.088	4.45737		18036.7	18756.2	15853.2	17082.8	20097.6	18595.7	19170.2	12655.7	9375.37	15780.4	20500.8	24326.8	30504.2	10569.5	8227.41
130.1591_1.99	130.159	1.99256		212773	185304	220131	175686	221353	242300	197020	205511	221355	215381	255318	239829	183738	192534	105582
131.071_8.36	131.071	8.3564		16837	17274.4	19692.2	36976.8	37975.2	37936.9	71027.2	63486.4	69477.8	17856.1	17789.8	17451.1	15364.1	16577.1	8682.68
131.0816_9.58	131.082	9.58454		24254.6	23045.5	23019.3	17136.6	22080.5	19209.3	20258.7	21938.8	18052.3	20057.6	20437.7	22712.3	18041	20213.2	25235.8
132.0445_1.31	132.044	1.30523		33733.3	48039.9	44065.9	53184.6	68709	94108.9	84617.6	72870.6	99768.6	55577.4	46252.8	56408.8	11070.2	7439.39	3642.46
132.0448_8.36	132.045	8.35637		6492.66	6046.03	5587.29	12274.6	12321.4	14069.4	23222.1	19050.1	20178.6	5612.08	3650.7	5756.72	1684.61	1199.02	505.107
132.0649_1.65	132.065	1.64803		5343.9	40991.7	31739.3	9888.79	24897.7	27202	15795.4	19227.3	33384.4	38711.8	30697.3	6752.04	12868.6	12340.6	10184.3
132.0656_14.38	132.066	14.3764		36490.8	34754.1	39349.6	30335.4	38852.9	36685.1	40022.2	101457	31525.5	34936.1	99824.2	42657.8	16209.1	17698.7	20039.6
132.0657_13.3	132.066	13.2956		406998	323891	452245	392486	472010	604780	600303	749028	323683	451650	455102	588340	226841	221055	236317
132.0809_8.36	132.081	8.3564		293096	288588	290391	652299	665180	642614	1.13939e+06	1.0606e+06	1.13893e+06	299067	284443	300173	114899	115934	113892
132.102_6.88	132.102	6.88483		20659.4	25077	85081.3	19225.7	31425.1	79502.8	88398.5	17737.8	84642.1	16849	22164.4	22556.1	30474.8	89320.2	90538.2
132.1439_1.59	132.144	1.58642		3447.35	7863.19	4914.28	7903.32	7296.35	7539.57	7355.59	8602.61	8273.01	7448.4	7146.11	4677.2	10668.7	9855.15	8633.15
133.048_1.31	133.048	1.30523		3566.04	4274.55	3764.38	4737.08	4681.05	8130.91	6471.23	6533.06	7590.73	2915.11	3915.85	4605.91	722.33	234.874	338.132
133.0694_13.3	133.069	13.2954		26068.4	18672.7	27514.4	24096.9	26424.1	35405.5	28309.2	40587.3	18516.3	25721.6	25874.5	23373.4	11171.6	12025	13017.6
133.0763_3.48	133.076	3.48387		55201.5	56887.2	83357	66734	103942	214642	155323	166676	67463.3	96607.8	102658	86044.1	13871.1	10854.3	13425.3
133.0842_8.36	133.084	8.3564		35407.6	32328.7	34783.5	71822.2	68977.2	71540.6	125489	116912	131570	32035.7	29719.4	34146.9	7579.17	5926.27	6769.87
133.0859_1.14	133.086	1.14027		153650	255119	144792	139049	118544	141101	187230	136361	138393	148922	146760	136846	11174.3	10043	8834.41
133.0972_13.8	133.097	13.8024		9861.88	9171.38	5072.82	11204.9	8203.03	10414.3	10088	6823	9878.78	7363.93	8207.36	7097.86	6443.65	9956.61	9367.36
133.9824_9.66	133.982	9.66176		4915.65	5047.22	4546.42	4979.78	5749.3	5312.51	5982.41	4918.02	5216.39	4538.34	3675.81	5435.81	2625.17	2604.45	2954.56
134.0449_13.27	134.045	13.2662		2932.44	1902.31	5827.3	3445.74	3303.97	6503.16	5214.88	7132.8	3897.88	4236.59	3486.48	4697.82	2344.44	1674.3	535.177
134.0806_6.83	134.081	6.82638		25949.4	23787.7	26019.2	29507.6	25569.3	24525.1	24436.4	23360.6	31109.5	28442.9	25555.6	29648.9	26453.9	23464.9	21306.7
134.0809_13.89	134.081	13.8863		31778.1	16949.3	28111.6	33222.8	29006.6	17996.2	27862.8	23585.5	33703.8	32739.2	31211.1	27351.9	16543.7	17203	16727.3
134.0845_1.52	134.084	1.52321		43997.5	38231.9	38784.7	38503.7	38848.7	27196.5	29785.3	42449.3	45739.2	40786.6	33186.9	37933	37115.7	22033.1	69196.1
134.0887_0.98	134.089	0.980883		18160.7	15349.4	13923	18720.9	21535.3	14129.8	13244.3	12432.7	22238.2	21174.6	21153.7	19176.8	15418.8	14182.6	13898
134.1175_4.36	134.118	4.35714		241268	101535	86287.5	88641.8	58082.6	74323.1	216410	195098	84513.3	85067.8	93603.7	188216	68521.3	55772.2	50491.8
134.1176_5.59	134.118	5.58718		281364	361638	570888	431908	393400	412897	493198	438107	566684	586683	248023	544226	98789.6	82283.3	79034.1
135.0782_0.99	135.078	0.989092		30673.4	22913.4	58909.8	281841	30075.9	15749.2	5496.97	112094	82949.6	51879.1	64147.8	69900.8	25658.1	47216.8	34852.3
135.1009_1.07	135.101	1.06914		14582.1	6915.86	11523.5	10498.1	7603.21	10067.6	4157.11	33575.2	11273.2	11049	5809.99	6008.54	20011.6	21301.5	24062.4
135.1208_5.59	135.121	5.5874		30249.7	25929.4	18262.4	24666.9	26301.7	27424.3	32183.4	28690.5	41561.5	22290.4	27540.6	43115.5	23812.6	22416.8	25332.5
136.0619_3.81	136.062	3.80814		970172	1.04393e+06	1.05914e+06	882557	885782	895406	862769	798338	871257	1.02886e+06	1.06565e+06	1.08112e+06	28699.4	76002.2	75860.5
136.062_14.9	136.062	14.9002		39767.8	26793	49051.3	56192.8	49141.3	30449.6	58331.1	43354	41022.7	48592.9	43074.1	49065.3	11952.5	10132.7	11528.1
136.0701_1.8	136.07	1.79798		55607	33752.3	33893.2	57212.2	54796.7	42576	51271.3	4521.68	55060.2	54053.9	22443.2	6394.74	53442.4	51046.5	52463
136.079_8.65	136.079	8.64733		38459.6	38607.6	37438.3	45237.3	36449.1	38899.8	39351.5	40150.9	44021.2	40414.9	36883.9	37669	11017.2	8427.65	9818.48
136.116_1.61	136.116	1.61143		3418.29	21435.8	15602.9	2998.26	18788.1	14503.9	15235.1	12598.6	16137.1	17824	15152.6	2629.21	15459.8	14529.8	19177.4
137.0655_3.81	137.066	3.80813		58367.8	66651.8	58367.7	49847.5	43871	46555.2	55807	70699.5	57828.4	64546.2	63463	62302.6	18767.7	20473.9	19588.3
138.107_1.57	138.107	1.5688		8436.51	5121.64	9601.74	15856.1	14432.3	13439.3	14779.1	15614.4	14872.2	24802	12952.3	2851.93	16307.2	14348.5	12645.5
139.0504_2.24	139.05	2.23652		63605.7	67376.5	61276.5	58119.8	61949.5	48705.9	62500.3	49741.1	63471.6	54925.7	67182.3	64984.1	39737.3	38637.4	39894.5
139.0506_2.82	139.051	2.81857		24768.2	30528.4	58180.7	31746.7	51702.2	38995.2	61937.3	44138.2	35535.3	32962.6	32779.3	62099.1	34492.7	34390.3	34992.9
139.055_1.56	139.055	1.56048		14958.3	23075.8	18659.3	21738.8	33636	22113.7	24271.3	32384.8	29427.7	20418.6	22555.5	29447.7	23585.5	24347.9	22954
140.0497_8.36	140.05	8.35635		4439.31	5683.19	4816.82	11304.5	11540.6	9094.66	17169.1	18865.9	18239.9	5489.8	5132.15	4783.98	9381.23	8057.8	7935.91
140.0539_2.46	140.054	2.46028		4331.08	32734.4	6404.57	2875.72	12776.4	4331.66	4463.68	8127.81	26773.5	4956.59	5635.95	6553.72	30919.9	35868.7	33761.5
140.0684_9.09	140.068	9.08807		170219	154461	189012	176158	182118	210078	213730	230119	176371	136483	190595	216323	25914	25582.3	22612.3
140.0686_9.59	140.069	9.58695		48780	46333.4	43290.8	42912	50062.8	44569	52340.1	46166.4	48045.4	47889.5	46605	55672.4	53348.7	47774.7	37852.1
140.1435_11.57	140.143	11.5658		33821.6	40944.5	36457.9	105078	35286.7	29873.2	125183	115917	109887	37805.1	38902	35240	13741.1	11806.5	14719.4
140.8709_3.97	140.871	3.9657		4680.03	8325.76	3410.38	4679.1	3843.34	3107.11	5589.01	6555.71	4379.42	2358.91	2237.7	3178.43	0	95.6703	0
140.9615_14.46	140.962	14.4562		9843.4	9154.92	8259.96	9697.85	8870.35	8798.11	10660.3	7519.44	14444.6	8438.13	11410.4	8433.72	8848.35	7452.92	6917.96
141.0575_8.36	141.058	8.3564		10381.2	11013.3	8524.97	20323.5	22201.7	23104.4	45138.2	36314.5	39917.6	10639.6	10904.1	11344.9	3974.76	4139.54	3775.25
141.066_2.37	141.066	2.37103		24585	29454.1	17547.6	22581	21057.3	22678.9	25780.8	30135.7	17900	61349.7	22220.3	48717.2	11102.3	9672.7	10582.1
141.0719_9.08	141.072	9.07975		9093.01	7450.82	9476.07	9227.92	10173.5	12800.7	13576.5	10648.9	8088.45	7915.64	10049.6	12726.7	4766.18	4491.52	4129.74
141.1465_11.57	141.146	11.5659		4667.11	3572.86	5163.1	11287.5	5138.64	4484.01	11770.9	12501.3	10062	3603.01	4655.43	5029.16	5340.81	4975.62	4463.13
141.9585_14.73	141.958	14.7338		160778	79386.1	66537.4	117756	201909	215991	136550	43074.3	230521	85712.3	143185	59516.5	139438	55324	79825.8
142.0503_2.64	142.05	2.64412		14148.2	10026.9	17173.7	15112.8	13442.6	18760.2	13944.4	18003.8	15173.1	16866.5	16497.9	21392.3	12650.7	12678	12543.4
142.0652_8.36	142.065	8.3564		140372	141072	136448	308173	318266	307846	551694	513148	559592	144547	131258	138964	7949.72	8032.89	6559.61
142.0893_1.33	142.089	1.33021		8868.33	3025.89	19400.8	96889.4	8541.91	33144.9	8294.97	16973.5	8674.6	9424.22	20172.3	15134.3	12397.5	11506.6	12017.5
142.1226_1.32	142.123	1.32057		73990.5	60102.7	3330.91	93549.6	42753.6	52349.9	49060	3231.03	25745.9	27638	15277.1	2734.7	18070.2	17469.9	18568.8
142.159_2.81	142.159	2.80638		12836.7	49620	14182.5	33220	22266.9	17827.1	24335.3	18006.7	19904.5	13479.8	14041.5	13917.9	9515.1	7727.77	6704.11
142.8689_3.97	142.869	3.96753		5781.75	7058.58	2941.05	4628.03	5002.05	2838.24	7372.05	6886.86	4632.49	3363.46	3084.75	4420.81	0	222.599	230.928
142.9385_14.4	142.938	14.4012		5013.15	4369.43	6137.3	3767.44	3191.84	6151.23	4048.54	4040.02	4306.12	3440.28	3542.68	3289.08	2885.19	3442.82	4096.27
142.9481_13.24	142.948	13.2373		17358.4	10086.3	10082.2	13840.7	15691.6	15095	19009.5	14479.8	13802.4	15405.8	16273.4	18022.2	9055.63	5334.09	6145.5
143.0732_8.36	143.073	8.35647		298496	280567	289110	653186	654292	647083	1.16644e+06	1.09391e+06	1.17197e+06	293020	294480	292328	11207.3	9668.81	12326.6
143.0816_2.27	143.082	2.27346		410431	515326	332828	378810	318172	276304	402224	246309	224379	408416	361718	359084	35145.9	27541.2	40074.9
143.0816_12.92	143.082	12.9217		46693.2	46012.8	37216.3	33905.6	59281.7	62580.8	48260.4	51407.7	39455.6	46647	61692.9	50846.9	18031.1	17167.4	28637.6
143.0816_14.83	143.082	14.8252		366728	271791	329854	430732	310682	266314	337995	378593	287222	320977	308416	324958	39863.9	30353.9	45932.3
143.1071_1.04	143.107	1.03991		7171.16	4476.84	4207.36	4176.86	7106.34	7771.94	5395.39	4309.09	3549.24	4446.29	6688.91	5069.63	10772.1	9268.49	12154.2
144.045_8.36	144.045	8.3564		10113	8709.29	9095.43	19435.7	20073.5	19453.4	34334.8	34590.3	36513.5	9672.66	9812.56	8135.01	0	0	133.982
144.0631_9.92	144.063	9.91527		260630	248703	262476	240352	267735	242683	255303	269142	228902	242019	258690	277051	7016.56	6963.44	7013.77
144.0658_1.21	144.066	1.21435		47580.3	69224	51886.6	36739.6	50680	32991.5	28730.7	24968.5	29543	48092.6	59037.4	61494.9	8060.31	7141.64	6364.03
144.0658_1.91	144.066	1.91219		202380	207826	227408	201675	192394	204985	202951	192107	218217	216935	204079	219954	14701.3	13620.4	14679.4
144.0808_8.36	144.081	8.3564		486018	487965	494959	1.08839e+06	1.07386e+06	1.0599e+06	2.03954e+06	1.95473e+06	2.09182e+06	486698	465756	505823	13020.8	12482.6	11222.5
144.0809_4.54	144.081	4.53777		19703.5	13680.8	16455.6	30412.8	25522.4	28450.5	54504.7	49363.1	55641.1	11988.8	20521.9	30310.7	16653.7	17830.6	15876.1
144.9821_13.35	144.982	13.3537		48058.3	41811.8	67367	48989.3	48542.6	62085.3	152716	101728	58402.1	58638	43573.9	52130	51403.7	39772.8	17415.8
144.9869_1.58	144.987	1.58198		16220.9	27842.2	27861.2	26414.4	32154.8	32277.1	31210.7	18656.3	310614	34284.6	28433	28704.7	94475.9	82144.6	23229.1
145.0481_2.47	145.048	2.46945		68210.6	12513.1	126960	39521.6	108476	109932	14132.7	126926	97087.5	107999	95961.6	129396	203763	163810	52034.3
145.0666_9.92	145.067	9.91936		13324.5	12308.8	13253.7	11669.4	12667.3	12434.7	13034.3	12988.6	11102.5	10555.3	13382.5	14447.9	4403.15	4415.21	2906.43
145.084_8.36	145.084	8.35647		54683.5	54090.8	52956.8	118547	119132	116922	205156	202279	210092	54218	52476	58693.6	6673.32	6008.09	5782.3
145.1235_0.95	145.124	0.948417		3980.18	7020.27	4848.03	5978.2	6252.68	2767.24	6477.55	2918.83	8552.44	9031.92	5142.16	4714.57	6802.63	6780.46	5559.65
146.0603_8.36	146.06	8.3564		862679	879914	882332	2.05548e+06	2.05795e+06	2.00834e+06	3.72734e+06	3.54917e+06	3.78965e+06	863620	855889	911068	7271.22	6871.98	5597.71
146.0611_1.53	146.061	1.5338		142322	175527	164291	166214	294551	300447	328193	284604	559201	159667	166617	153990	8382.35	7967.51	6041.5
146.0809_7.84	146.081	7.83543		9416	7371.1	12021.9	12075.9	8656.04	6956.73	8183.28	8285.01	12005.8	8752.95	9800.28	8231.42	7814.55	6953.65	7279.36
146.0811_2.14	146.081	2.13548		109000	122727	114965	107494	126421	110776	121076	100863	107587	109408	108893	111884	7758.41	7628.37	7215.92
146.0812_1.21	146.081	1.21225		46124.6	52766.9	39487.1	39697.8	37869.4	37706.5	34548.3	32807.9	37614.6	38581.3	40404.6	42169.8	4173.74	4907.33	4234.66
146.9802_13.35	146.98	13.3536		53802.1	25003	31235.9	32340.2	21150.7	30469.6	71383.2	52782	35550.2	39779.5	56799	31579.8	30835.9	26892.9	13627.1
146.9858_1.62	146.986	1.61681		12011	11168.2	10800.5	14350.7	12681.7	14699.6	12366.4	4985.97	23525.8	85760.4	12970.1	11018	66621.2	68408.7	8001.1
147.0634_8.36	147.063	8.3564		83052.2	85381.4	86188.2	197464	193986	188449	329442	309860	336701	83121.1	85767.9	92016.3	10920	10871.3	7355.82
147.0645_1.52	147.065	1.51895		31749.5	5067.62	26776.8	15910.2	42935	24865.1	34331.9	30914.5	65461.6	14770.6	22056.1	25888.7	11818.8	11125.3	10779.7
147.0774_4.14	147.077	4.13536		13672	14131.6	14599.7	13012.9	15940.1	7073.29	24414.5	12347.6	18810.3	12601.3	14358.9	11058.4	9528.06	10407.3	8116.81
147.1005_0.98	147.1	0.980958		46817.1	47651.5	50284.3	54724	51002.1	41368.3	34339	33344.8	47873.8	58041.9	59566.8	64537	11016.2	8947.49	8463.64
148.0663_8.36	148.066	8.35635		5651.85	5198.27	6054.12	12126.9	11406.3	12997.3	21499.9	22042	23709.6	5255.88	5813.64	5853.11	7947.69	8442.5	7899.49
148.1086_0.89	148.109	0.889633		4633.78	5357.52	5336.74	4368.18	5204.86	6599.08	5707.94	6279.79	3327.64	4679.72	5882.49	4120.84	8394.65	8056.33	8050.2
148.1328_4.27	148.133	4.27413		4280.66	9328	2198.6	16093.2	5767.98	10698.6	5234.47	5372.67	7073.41	3310.36	3432.96	3169.44	34694.4	34175.1	32361.2
149.0234_18.77	149.023	18.7665		135766	65053.6	50933.3	68661.3	55553.2	69766.3	61934.1	59867.4	59697.2	94753.3	65724.9	99129.5	61116.3	64796.4	43919.3
149.0234_0.91	149.023	0.906033		122512	168739	159556	198151	477753	144580	190364	139094	546041	1.17072e+06	1.1908e+06	73792.3	71871.8	93092.9	87331.2
149.046_0.89	149.046	0.889617		9858.01	1.11272e+06	995329	730558	509378	617267	1.06859e+06	846722	825486	1.0604e+06	1.03383e+06	988346	12218.4	11796.1	13133
149.0826_1.34	149.083	1.34268		52061.3	53146.3	52139.6	51679.3	60750.1	64619.3	52128.4	51297	51304.3	31826.4	53356.8	55116.5	54664.9	28840.6	46965
150.1124_6.88	150.112	6.88468		184593	205611	175252	240368	198601	192286	195419	193284	135381	213991	192414	162459	462128	138649	36893.2
151.0038_7.19	151.004	7.19112		6348.58	4848.94	5527.49	8719.99	5862.96	5791.51	5417.51	5857.48	11175.8	6941.8	5782.61	5664.18	255.886	375.896	160.939
151.0039_9.12	151.004	9.11789		17641	6429.47	16169.4	22807.3	8692.58	7304.43	17071	15628.9	28526.4	14733.5	13376	9567.21	13957.9	10014.6	4932.78
151.0353_14.33	151.035	14.33		33216.6	40929.1	26767.6	45247.8	35924.1	40596.7	33428.5	35386.6	39585.9	33634	39634.3	34775.4	35944	33902.7	30276
151.0965_0.96	151.096	0.955908		165926	197470	173270	121558	185295	208903	199307	124063	155103	183186	184750	160802	19050.8	16785.9	16042.9
151.0965_1.45	151.097	1.45047		344730	363752	309125	363611	336824	359869	323449	251722	298376	325349	327894	367438	47211.1	41631.1	44494.7
151.1154_6.88	151.115	6.88462		15074	14938.6	9485.12	14022.4	15800.1	17665.6	14584.4	11067.2	15444.3	10322.4	14902.6	9338.65	25325.5	10798.2	12127.4
152.0324_1.71	152.032	1.71243		15202.6	12789.6	20556.6	9389.92	11259	18497.6	13067	13568.6	13197	20669.8	15689.4	17363.8	1085.55	1959.62	1864.96
152.0386_14.33	152.039	14.3264		5843.38	5739.88	6013.49	7204.1	5501.07	4235.28	6149.33	4956.14	5814.4	6451.56	5482.5	4144.46	6056.45	8059.58	6549.89
152.1007_1.42	152.101	1.4216		26429.7	26015.1	11757.3	28331.7	26509.3	24239.6	23839.6	11039.3	20944	21876.4	18165.1	21322.2	19834.5	101720	18903.9
153.0335_14.33	153.033	14.3264		3953.76	5358.49	3999.28	5374.06	5745.39	4473.64	3774.78	4814.15	6456.17	5141.49	4664.89	3314.28	5191.16	6253.33	3966.05
154.1225_1.29	154.123	1.28658		53343.9	44110	19517.4	55097.1	21034.7	30915.4	27805	17161.9	18851.7	20590.5	18822.4	18333.4	17137.6	14280.1	14573.7
154.1232_4.5	154.123	4.49836		12940.5	16007.6	20915.7	26225.3	18029.8	17747.7	29270.6	25621.8	15648.8	19147.3	17717.5	20565.5	15698.2	14599.8	14475.8
155.0618_8.35	155.062	8.35236		3756.11	4466.03	3804.51	2935.06	4155.56	3112.93	5662.01	5333.48	5489.05	4503.12	3648.46	3977.49	3396.02	3865.9	2959.89
155.0819_13.49	155.082	13.4911		6226.19	3849.28	7686.51	6192.31	5680.5	6693.33	6358.07	7964.15	5592.26	6502.84	8655.38	13487.5	4487.05	3775.51	2875.67
155.1062_1.08	155.106	1.08093		148083	182058	36274.5	164874	48928.1	96124.9	76609.9	22468.1	51142.5	25836.7	33470.2	42748	12486	12600.6	11320.8
155.9984_12.42	155.998	12.4211		2556.32	2591.49	2967.62	2659.57	1936.92	2137.51	3393.77	1353.18	2926.33	3234.28	2929.25	2997.28	4471.79	2791.46	3140.5
156.0421_7.19	156.042	7.19227		32203.5	35692.8	30550.6	36106.3	30091.2	30996.2	34545	30702.6	33246.1	31356.3	29533.8	33121.6	119.065	0	99.4776
156.0422_9.2	156.042	9.19615		21921.1	39613.7	24449.1	21266.7	45135.3	27079.7	38246.8	42322.9	18897.8	25338.1	19629.1	28535	10389.1	8814.03	11971.1
156.0768_13.23	156.077	13.2276		7050.25	8876.92	8741.16	6547.93	6790.25	6864.17	7951.69	6283.15	8829.52	5807.6	7767.53	8627.95	30469.2	21760.6	17971.1
156.108_1.23	156.108	1.22992		18284.7	17921.2	17676.8	16870.1	11651.3	12801.8	15097.3	15337.7	13103.8	16212.4	17850.3	20220.2	10739.3	12057	9649.8
156.1382_3.72	156.138	3.71602		62650.2	88859.4	45180.6	140879	101664	102737	121809	122736	133591	41843.5	45787.7	49122.5	13384.1	14549.7	14042.3
156.1383_2.74	156.138	2.74397		114041	147240	128020	156948	123451	70603.8	173998	118937	88545	129628	132789	136130	16981.9	16131.4	17375.6
157.067_2.45	157.067	2.44525		106910	44543.4	170727	61544	150121	157203	43227.5	184843	141723	174067	143757	182613	128781	127192	130296
157.0764_8.36	157.076	8.3565		3321.11	3841.67	3940.52	5716.02	6441.98	7263.44	9646.21	9109.88	8436.28	16533.1	4723.53	2689.7	18269.4	17436.4	20678.7
157.0804_1.25	157.08	1.24728		8394.11	6015.28	7080.89	12825.2	14159.5	5144.7	14169.1	18951.5	18010.7	7018.03	7443.84	7650.34	44374.9	38289.1	42263.1
157.1701_11.57	157.17	11.5659		414905	573019	449383	1.37115e+06	395091	350097	1.6452e+06	1.50806e+06	1.4897e+06	494581	465938	462030	16469.5	29419.8	21525
158.0407_7.19	158.041	7.19332		2829.11	2362.1	2817.43	3514.03	3299.91	3468.54	2082.11	2239.65	2179.64	2781.89	3030.9	3176.15	0	242.639	0
158.0602_9.44	158.06	9.4365		1733.77	2321.2	1793.71	2443.02	2075.44	2622.75	3749.72	3011.71	3924.14	2167.15	1192.03	1166.46	1049.05	1456.39	1492.83
158.0606_1.31	158.061	1.3053		21498.2	20346.3	17867.4	49096.3	33473.9	39050.4	36294.7	40640.5	33824.5	17877.4	25652.3	16868.7	5624.78	5481.15	5919.91
158.0813_1.55	158.081	1.55033		58048.3	62878.4	96740.2	55804.8	65361.3	50375.7	58287.4	75981.5	77088	93136.9	98789.2	93610.3	5692.74	7923.19	6122.05
158.0841_8.36	158.084	8.35643		6397.55	7553.96	7151.36	13506.1	13664.2	14630.9	24598.5	21116.3	22242.6	6498.3	6430.41	6863.22	2623.39	2412.15	3087.03
158.0926_13.32	158.093	13.3203		14752.4	14696.3	17067.2	10073.5	12177.1	15725	13592.1	17699.5	4942.66	11699.2	15120.7	17660.5	3087.75	1809.89	2604.9
158.1175_1.12	158.118	1.12055		33543.2	38182.7	7469.19	62468.7	11223	32330.9	25048.1	4174.06	12205.2	7952.05	8251.83	11766	4671.85	4699.59	4870.18
158.1538_4.88	158.154	4.87882		78793.6	127784	298072	151114	124859	112738	182381	175636	473345	97687.6	112491	114165	79456.4	79412.5	75241.1
158.1539_1.77	158.154	1.7702		184011	192506	187526	63631.6	201408	141132	188786	90972.3	146939	433938	304905	192331	215492	212327	198268
158.166_0.89	158.166	0.888992		17368.4	13277.5	12187.7	11992.7	12478.2	18109.7	15324.3	10922.8	16992	16024.3	15941.5	11559	74424.4	25860.4	18415.8
158.173_11.57	158.173	11.5659		43929.7	60394.3	46059.1	142476	43254.8	35744.8	168240	155437	155194	49918.6	51276.9	46248.9	19502.6	22866.7	19050.5
158.9641_9.07	158.964	9.07488		64365.6	51942.2	73430.7	61220.2	77811.5	92079.1	99828.3	108570	69669.9	69795.4	68633.9	87981.7	1682.9	2120.02	2109.44
158.9641_9.6	158.964	9.59517		11952.8	10507.1	9408.53	10360	9597.71	9927.11	9521.65	10011.7	9737.96	12161.6	10297.2	9737.87	13323	11814.8	14419.1
159.0765_14.38	159.077	14.3764		34773.6	32192.6	32902.3	25561.3	29584.6	32068.6	32757.9	35240.2	22397.5	28779.5	32640.1	32621.1	13203.2	13501.5	16762
159.0766_14.87	159.077	14.8669		24788.9	17914.2	23418.2	21423.3	22591.3	15718.3	26342	25904.1	14476.1	18980.9	22592.6	22457	5644.34	4822.35	4252.76
159.0767_13.33	159.077	13.3287		29403.4	20003.9	33694.6	19764.8	29711.9	66385.6	81337.5	30669.9	16414.3	28229.9	33258.3	70854	10907.6	8734.2	6408.26
159.0836_1.42	159.084	1.42168		20565.6	18247.1	26767.2	20389	20786.7	16709.2	17078.1	20770	20681.5	21597.3	22920.3	14387	11209.4	9689.26	7799.95
159.0919_8.36	159.092	8.3564		385234	380728	374999	844680	838646	826694	1.50586e+06	1.46873e+06	1.58147e+06	375548	384239	392243	9111.23	9156.48	6918.28
159.1763_11.57	159.176	11.5657		2502.35	2572.5	924.191	6163.17	1924.16	957.404	7980.52	6505.25	6112.01	1899.57	1459.07	1743.64	1096.46	489.975	1166.37
160.0605_14.38	160.061	14.3764		126576	122946	126515	110972	123888	133258	137832	139051	104408	117187	131449	139736	55179.5	62564.2	63826.8
160.0606_13.87	160.061	13.8689		16328.5	13518.5	19032.6	13434.4	17959.5	27415.7	29144.7	49476.9	8515.98	13805.5	20285.3	27000.3	3074.34	3120.21	4062.5
160.0607_2.65	160.061	2.6534		6336.52	8257.35	6319.11	6212.37	7905.77	7993.49	6766.97	7175.36	11133.9	10060.5	6001.89	10990	10084.6	9243.87	9824.91
160.0607_13.3	160.061	13.2957		1.60014e+06	1.27625e+06	1.80037e+06	1.43692e+06	1.85151e+06	2.27257e+06	2.37187e+06	2.98317e+06	1.33885e+06	1.6904e+06	1.85004e+06	2.12081e+06	10220.8	8863.55	10370.3
160.076_8.36	160.076	8.35635		31387.4	28252.2	28204.6	69206.4	63925.1	67113.8	119853	111758	123102	31101.5	27169.2	31515.2	2420.34	2023.08	1353.68
160.0942_8.36	160.094	8.35643		49332.5	50113.3	49921.6	112954	111736	103864	184668	188766	199944	47720.3	46091.8	53160.5	3552.56	3007	1952.04
160.133_1.3	160.133	1.29562		46916.8	16208.7	5230.21	53730.8	11066.4	15043.6	9347.21	10331.6	3575.72	5262.94	3590.35	7217.26	8946.62	7922.04	8714.81
161.0639_13.3	161.064	13.2957		108444	89401.1	126162	97491.8	123021	151094	131508	204199	95265	107267	119170	137211	6960.33	5542.98	6525.9
161.0876_8.36	161.088	8.3564		4592.22	5793.81	5529.7	12460	6157.88	6644.96	15341.6	12139.6	10373.3	5044.86	6189.5	6371.89	3424.56	3078.58	2699.18
161.0953_0.97	161.095	0.966217		4185.85	5194.52	5378.69	8099.02	3364.35	5978.13	5884.52	8163.37	3820.57	4077.42	3597.97	9214.77	2866.07	2688.26	2909.22
161.1212_1.01	161.121	1.01303		4939.92	6725.72	8313.02	4614.87	0	6938.13	718.148	555.966	552.606	644.9	1106.62	648.87	2662.97	2710.2	3142.15
161.1285_6.38	161.128	6.37857		69525.2	69806.2	73276.9	67221.6	67507.3	71185.4	69387.6	69425.8	67106.5	66944.7	67931.4	67788.2	8644	8468.53	8424.7
161.9713_14.37	161.971	14.3741		8256.98	7604.26	9645.01	11187.1	8723.07	7531.57	11240.6	9671.34	9279.21	8888.7	9707.22	9001.19	9055.1	9069.01	9849.6
162.0566_2.73	162.057	2.72763		8196.63	8667.89	10008	19085.6	18237.6	19020.3	36793.9	31765	32137.8	9686.31	9214.26	5988.58	22453	21610.9	21289.5
162.0657_13.3	162.066	13.2954		15486.5	12528.5	13306	12193.7	18232.4	14254.2	20176.6	28142.7	13679.3	18570	16401.5	21465.5	8222.77	8826.39	8315.42
162.0763_1.91	162.076	1.91223		86004.4	96786.5	104237	91418.9	99518	94801	85182.1	86259	100116	99614.7	104021	105439	45419	31257.6	43346.5
162.1121_9.59	162.112	9.59245		22155.2	19939.6	22511.3	21388.1	20941.8	18319.6	22686.4	19406.5	25291	20978.9	22775.2	22124.2	19760.9	20614.2	21221
162.1275_2.25	162.128	2.24558		57662.9	45420.2	27328	53597.3	30864.8	33664.8	36634.9	28218.9	26741.5	25003.8	23306.7	29751.3	26968.8	26156.4	28746.5
163.1104_0.94	163.11	0.940583		12793.6	15358	16505.7	13215.6	17410.4	15653.7	37699.5	12901.8	16563.3	15686.9	14150.1	14737.3	38323.5	32071.8	21304.5
164.0455_7.56	164.046	7.56464		6961.63	6272	6891.1	5867.46	5103.43	6855.46	6595.46	6483.1	7133.81	6864.52	7395.76	6052.87	0	154.64	248.923
164.092_2.14	164.092	2.13673		218541	208113	206447	200350	214152	196328	211798	193794	212045	210000	208513	211530	26507.1	27764.5	26626.6
165.0672_8.61	165.067	8.61373		8644.08	7789.7	9121.38	11089.3	11103	10456.4	9152.85	10159.5	13844.9	8912.74	8445.38	11587.1	18870.2	15633.9	15405.8
165.0773_1.66	165.077	1.65947		24350.3	39130.9	16604.9	79769.2	41356.4	42262.5	39376.4	33965.3	50991.9	35380.8	37151.5	18741.8	45915.6	49261.1	42721.7
165.1123_1.12	165.112	1.12438		85067.2	92519.3	82453.5	75392.3	69260.1	84191.8	85566.6	85592.9	103152	100523	90889.7	81740.5	44549.8	46800.5	39535.3
165.1311_9.59	165.131	9.59268		43928.8	43086.3	37699.9	37611.2	41713.4	41991.3	46224.5	43765.1	51233.6	47650.7	40791	41676	49493.8	38746.8	48975.6
166.1072_6.83	166.107	6.82677		50777.7	40139.7	79217.4	57281.8	45128	59810.1	45196.2	37347.2	54240.1	44298.8	40942.5	45411.5	17568.9	20075.2	15822.7
166.1153_1.12	166.115	1.12438		4647.27	8390.44	7368.89	10426.2	7511.96	12022.9	7243.15	7038.16	9179.82	6990.76	9261.8	7516.35	18166.7	16852.4	18217.7
167.0128_15.02	167.013	15.0169		7450.3	12925.7	8188.98	9775.48	782.47	9674.63	8275.03	8205.73	10461.3	9389.61	8472.9	8859.16	16355.5	14124.3	13158.1
167.0704_0.91	167.07	0.906033		25855.7	5602.66	9196.03	3304.16	33365.7	12308.1	16062.2	3549.9	25959.4	4323.53	9057.01	7952.53	8901.02	9422.68	8739.31
167.0951_1.19	167.095	1.19189		34849.6	36301.6	34584.2	59036.2	28258.8	24303.2	117011	34314.8	26730	37817.5	34007.3	35011	64698.8	29833.4	28723.5
168.1224_1.43	168.122	1.43203		23942.9	18907.1	15977.4	19093.3	23697.8	23586.4	15006.6	11018.7	20960.6	17632.7	18773.6	22528.5	10338.4	9288.08	9749.52
169.0778_1.67	169.078	1.6712		9444.58	7556.52	7483.19	10192.5	8085.26	7812.11	14387.8	12402.5	15793.9	5713.33	5990.58	13350.9	7536.91	8122.5	8204.15
170.0601_8.36	170.06	8.3564		176916	170979	167426	389868	389433	387193	685765	664192	696551	178716	173648	183739	6569.4	6638.44	6202.92
170.1177_1.3	170.118	1.30216		255268	267571	31040.8	351181	50067	117195	161314	19563.7	42597.5	20897.8	22553.6	35209.2	10190.1	12108	10597.7
170.8543_7.34	170.854	7.3378		2307.64	1499.94	2190.24	1650.05	2064.1	2465.45	2121.22	1602.26	1607.58	1903.8	2712.8	1757.65	0	0	0
171.0635_8.36	171.063	8.35643		21427.2	21013.2	20893.2	45839.3	47729.9	44185.9	86571.7	79147.4	86567.6	20575.2	20436.5	22677.3	5058.47	4225.96	4223.93
171.1186_1.31	171.119	1.31018		30271.5	29587.4	5111.26	37425.3	5110.03	8725.01	10999.7	5552.88	5926.78	4955.94	6000.06	7151.42	4400.6	4308.94	3988.35
171.1491_1.29	171.149	1.2876		44981.8	74781.6	19065.3	63465.7	24515.7	41796.3	3568.58	2696.11	19699.6	19720.6	19350.7	21951.9	18588.2	17558.1	15698.9
171.1492_4.5	171.149	4.49812		277172	320999	294388	557785	276043	236099	444716	442991	337423	297696	290236	293474	19687.1	20518	19023.2
171.1855_10.25	171.186	10.2531		4607.39	9002.02	4804.74	13374.5	7183.81	7216.87	31830.1	20110.7	24140.9	5149.7	5257.74	5171.43	226.13	2004.27	796.617
172.0667_8.36	172.067	8.35631		1709.11	1418.71	1725.04	4789.69	3185.28	3486.71	6867.68	7296.59	6236.53	2489.87	1482.45	3043.8	2629.06	2557.25	2390.49
172.0969_1.24	172.097	1.23653		123271	57600.7	63931.2	55175.8	55052.8	53719.2	120440	53103.4	131387	66694.1	62329.8	69266	7599.29	6240.82	5673.32
172.1328_1.09	172.133	1.08602		401162	522227	67063.2	452499	103451	254454	249571	38026.1	96805.6	47848.2	50744	77648.7	12672.7	9594.58	8147.72
172.1332_2.06	172.133	2.06193		34108.4	44482.5	35057.9	43125	30767.5	32381.8	36568.8	44731.2	38400.6	35548.7	33510.1	33731.7	13216.8	11916.1	12452.8
172.1525_4.5	172.152	4.49812		28291.4	32230.5	25173.2	56395.5	29042.9	21905.3	43430.3	44144.7	36536.1	28615.8	30794.2	29239.3	3532.45	4565.6	4430.21
172.1683_0.98	172.168	0.980958		9509.3	22644.2	9536.13	12196.8	20706.7	18991.1	15023.3	6677	20068.2	10171.9	10898.7	10542.8	5387.67	3445.15	4506.53
173.0718_1.1	173.072	1.09742		9097.46	7052.44	17512.5	13298.9	24464.2	40447.9	36186.4	40492.3	15887.1	14740.4	17426	20189.2	6105.21	5544.91	4469.26
173.1369_1.07	173.137	1.07061		50253.8	64099.8	3015.18	54021.9	25955.5	28417.9	27671.1	42348.8	2082.56	20822.5	22385.8	3584.13	9530.78	10797.3	7946.59
173.1649_6.14	173.165	6.1445		25142.7	15006.3	23532.3	56051.3	10378.4	7693.03	11544.8	24278.8	20343.7	13796.9	18426.2	16464.5	1855.39	965.956	1665.76
174.0562_1.23	174.056	1.233		7303.54	19203.5	10901.1	8602.04	16675.5	22971.2	24045.8	26290.2	12872.6	10111.5	10226.6	12490.3	8900.54	9311.14	8820.35
174.0763_2.76	174.076	2.75632		232964	292527	215970	233392	199982	195864	211124	157722	214819	219882	218102	228446	20281.9	19305.3	18787.1
174.1491_3.94	174.149	3.9381		108393	155035	72841.6	246146	176479	178069	213840	210006	225907	73054.7	70809.5	70301.1	16430	16635.9	16095.3
175.088_1.31	175.088	1.30522		136359	140291	136154	157645	234827	281177	467439	240054	259614	172471	194444	139872	27876.3	23796.3	24402.7
175.118_13.59	175.118	13.5864		16873.6	14422.4	14179.4	19417.8	15571	8966.49	8619.16	9918.38	21054.6	13083.7	15235.4	9495.07	31377.4	36814.6	16932.6
175.134_1.1	175.134	1.10471		46209.1	10097.5	8508.28	36639.6	16006.5	29707.4	11516.7	4478.68	11049.3	6178.07	7205.94	8625.5	10645.6	10307.4	13845.6
175.1518_3.71	175.152	3.7084		45359.1	69389.8	32995.5	94334.6	73439.5	76984.3	88390.2	92259.4	93424.7	32029.6	35409.6	42724.8	586.341	1089.42	0
176.0909_1.34	176.091	1.33513		55809.7	66579.7	64329.6	71202	78399.9	75290.2	80922.9	84541.1	89443.8	65027.4	55110.5	72429.2	22213.5	19637.3	21411.7
176.092_1.73	176.092	1.7316		141777	143205	209283	135320	165836	147317	138043	203377	205446	211210	225744	211824	24724.1	26618.3	25347.2
176.1433_1.97	176.143	1.97107		44603.7	30462	16929.1	30745.7	17953	22707	23417.1	16233.7	18510.4	15245.9	13415.7	21028.8	19843.8	19445.3	21244
176.1536_3.71	176.154	3.70972		4264.09	7461.69	4319.3	8800.35	6429.54	7004.83	7673.5	8726.09	7682.35	2801.21	2667.34	2607.29	755.677	956.252	376.378
176.1634_5.33	176.163	5.32568		2062.8	1651.87	2065.42	8458.85	778.692	557.708	2188.27	4122.2	2991.9	2348.78	1893.32	2093.22	0	301.99	0
176.954_1.27	176.954	1.27202		10981.1	14565.4	8848.36	14601.4	13382.9	15649.6	10229.5	12341.3	20789.5	15311.1	15299.6	10645.6	306.74	0	0
177.1123_0.99	177.112	0.989333		99180.8	156581	149366	158837	186393	120149	107316	109318	176384	193613	190974	101130	22911.7	21141.1	19176.7
177.1139_1.5	177.114	1.50481		338579	384796	385583	355519	362548	371881	415069	339999	365513	414953	343706	356997	57344.4	47244.4	44898.6
177.1221_10.09	177.122	10.0859		15342.1	13398.4	11465.7	13750.1	13981.7	13610.7	18352.2	10770.2	16093.1	13659.9	13101.8	11258.2	7036.32	7642.8	6417.92
178.133_2.78	178.133	2.77707		48612	40977.9	40872.1	51133.2	49337.7	47023.7	45040.7	42965.6	41702.5	42597.2	47081.7	43379.9	17128	16608.4	17046.4
178.952_1.25	178.952	1.25118		5251.81	5279.52	4216.88	7608.61	4600.21	6664.99	6944.22	6307.02	14855.3	10573.2	7719.3	4114.78	164.89	0	243.102
179.1273_1.07	179.127	1.07213		19355.9	17919.3	17140.3	14536.2	7374.88	14134.8	13892.1	17038.3	15048.8	14977.8	12200.6	15778.8	8932.26	8459.11	8155.3
181.026_1.14	181.026	1.13968		40523.2	48315.1	31372.4	80779	75372.7	75518.6	70041.7	83231.2	82696.2	30957.4	31201.3	32775.2	443.793	304.153	191.893
181.0724_7.57	181.072	7.56633		23121.1	24857.1	24111.6	26646.7	26731.8	23742.7	25039.8	25938.4	28457.8	25862.5	24831.3	27013.5	8932.6	8752.63	8347.51
182.0295_1.14	182.03	1.14125		1998.64	2344.17	1358.8	4736.55	3958.53	4392.57	4086.33	5107	4543.79	1856.09	794.643	1681.53	512.806	0	0
182.0574_8.36	182.057	8.35643		1891.94	2063.32	5146.24	2079.3	2166.24	7410.76	5786.29	5506.38	8784.93	6620.18	2110.21	1537.46	5437.21	4810.79	3480.46
182.1386_1.12	182.139	1.12233		3862.15	5723.34	4357.07	4551.96	3587.58	4486.42	4690.49	4031.52	5478.14	4237.23	4220.47	5188.48	2885.72	3364.51	3075.57
183.0768_8.61	183.077	8.61393		31152	28450.8	30782.7	37273.3	32072.1	32341	32139.2	31604.7	33319.6	32032.7	31630.5	30433.7	6233.93	6058.9	5792.13
184.1332_1.21	184.133	1.2128		32647.5	29871	37383.7	27114.4	28507.1	23765.6	24167.1	33725.8	31351.4	34228.9	33842.4	34577.9	9189.71	8331.15	7253.36
185.1278_1.22	185.128	1.21895		16164.2	12852.1	37006	14544.4	24571.9	33444.3	17368.1	32005.1	9831.59	32584.3	30831.2	34627.7	8271.21	6752.49	6755.16
185.1649_5.75	185.165	5.74538		121427	166436	123313	357449	114826	114502	261836	330724	334252	112213	141783	112807	74655.1	67153.3	66175.5
186.0764_5.45	186.076	5.45484		23961.5	27723.6	28318.4	26183.7	27388.4	23650	21672.3	18546.5	23873.5	26344.6	26720	25184.4	6390.69	5512.92	5426.48
186.1125_1.13	186.112	1.13137		177036	196380	203081	168920	180638	171141	174596	163723	188084	193683	203498	208306	7072.25	6697.46	6457.8
186.168_5.75	186.168	5.74537		426278	21260.2	410058	35520.5	435042	15881.2	64014.4	30919.4	38717.2	405605	433282	385048	225370	250838	380868
186.2106_1.01	186.211	1.00815		56983	4781.39	52501.2	40618.5	3303.13	5090.07	46686.2	40677.5	32236.5	55969.6	58773.2	45615	67392.5	80171.4	134710
187.0716_13.24	187.072	13.237		6834.82	4493.78	4221.93	12063.4	7817.5	7820.14	9342.29	3797.59	17585.6	8186.64	5351.86	4846.33	4280.74	3735.53	2917.02
187.0716_9.58	187.072	9.5822		3121.59	2222.57	2105.93	2527.6	3942.2	2082.44	2580.15	4648.22	5717.22	4332.32	4219.29	2421.3	5835.24	3012.45	4198.76
187.1125_9.59	187.113	9.58695		4997.01	5658.51	3596.5	4851.87	4136.15	3891.97	3929.46	4565.96	5260.66	4718.8	4950.42	4383.07	5522.27	5535.68	4078.02
187.1153_1.14	187.115	1.13758		16796.6	21487.4	20425.6	17187.2	21602.5	16689.6	22114.3	17878.1	21715.3	21018.6	20046.4	22618.7	5985.73	5666.25	5854.2
187.1439_2.55	187.144	2.55248		15923.3	17323.7	15751.9	19220.6	12004.9	20399.3	27177.5	19783.6	14324.6	15831.9	16214	16172.6	14179.8	14223.7	15155.1
188.0714_8.36	188.071	8.35635		7.22975e+06	7.24482e+06	7.19859e+06	1.65404e+07	1.62134e+07	1.61192e+07	2.7175e+07	2.57317e+07	2.73278e+07	7.25751e+06	7.08162e+06	7.49946e+06	6306.39	11277.2	14252
188.1272_1.31	188.127	1.30968		70772.3	70740.8	15194.1	95629.9	14236.7	34183.8	36405.1	13086.3	9023.77	13223.6	15141.7	5821.97	8421.8	8210.91	8819.75
188.2007_2.35	188.201	2.35316		15782.5	5301.47	7018.91	21508.8	5532.36	29418	59103.3	20384	43168.8	4952.46	3829.4	5122.04	2143.44	2270.02	3262.06
189.0735_3.57	189.074	3.56637		130253	155271	115972	132831	121191	109146	162050	103987	113406	140933	115027	145821	37417	36643.6	37388.4
189.0743_8.36	189.074	8.3564		800791	787300	787930	1.87699e+06	1.85787e+06	1.83613e+06	3.37456e+06	3.19672e+06	3.45579e+06	794791	780049	824934	18421.3	20691.6	18703.6
189.0872_12.92	189.087	12.918		79258.1	89687.5	74038.8	71496.6	71047.2	69874.4	71552.5	83642.7	60857.7	65053.4	73399	82962.3	56694.1	59386.1	72744.4
189.0873_14.89	189.087	14.8877		26539.9	16826.1	26341.7	23543.4	27129.8	16224.3	27873.1	33514.1	18109.8	29247	23295.5	26550.8	5378.22	6331.05	6278.63
190.0766_8.36	190.077	8.3564		65694.4	67515	68251.5	155717	147756	146225	262784	253838	272281	68437	65373.4	67283.7	10524.8	11848.4	9072.22
190.0768_3.56	190.077	3.56232		5400.39	9310.58	28876.5	8959.85	5517.55	7792.44	12364.6	7349.25	8269.43	9034.54	5584.74	9436.87	23978.8	46182.1	64146.2
190.0934_12.91	190.093	12.9128		5390.39	7550.26	7128.51	5173.58	5255.53	3134.51	6995.21	6662.14	4918.25	3923.52	5995.98	5444.19	3331.31	3422.02	5892.55
190.1079_1.34	190.108	1.33848		50826.5	53893.5	58148.4	43105.1	58919.1	51843.9	53916.3	50613.1	59527.3	161720	57466	60022.1	27014.1	24587.3	68224.8
190.1584_1.82	190.158	1.82125		23287.1	14553.4	10397.3	19600.2	7809.9	15252.7	12642.8	7605.83	8386.62	7742.28	6742.35	8516.39	1883.26	1033.75	837.576
191.0039_10.06	191.004	10.064		17424.7	19265.2	19146.8	22834.9	21107.9	22802.8	22357.1	18308	18302.9	15553.4	22869.4	23101.7	10375.6	20807.8	18189
191.0806_8.36	191.081	8.35642		5821.11	4301.08	3854.59	13457.7	11130.9	11672	20907.3	18791.9	21941.5	5542.06	4410.95	5254.67	3549.31	3697.64	4435.96
191.0839_1.21	191.084	1.21382		16891	15764.1	21066.7	23577.9	35502.5	58102.9	39755.5	37450	30417.1	21733	23341.3	19629.1	6959.61	8170.09	6989.94
191.1256_1.01	191.126	1.01415		38909	30704	21806.1	45170.3	34016.2	50647.9	18262.2	16579.6	17461.5	19623.9	20347.6	22091.6	8456.64	9761.27	10353.8
192.0666_8.37	192.067	8.37298		3866.03	5178.21	3129.37	4986.4	2972.94	2548.33	6413.86	5322.94	6068.02	3525.01	3423.31	3179.32	3052.74	3735.83	3696.34
192.087_2.91	192.087	2.91003		231149	292325	217181	263404	202443	213282	207975	152595	204460	235084	219125	241966	30715.9	29935.4	29413.7
192.1594_4.37	192.159	4.37396		51142.6	2591.46	31903.9	109831	84951.9	84818	103247	88896.6	106775	41757.2	41975.7	40002.1	3779.13	3315.22	4266.87
192.1598_3.78	192.16	3.77995		2.77263e+06	5.0959e+06	2.00251e+06	8.31802e+06	5.71087e+06	6.01038e+06	6.96087e+06	7.32733e+06	7.65372e+06	1.98077e+06	2.00417e+06	2.13035e+06	7166.22	9521.94	5636.56
193.0687_9.59	193.069	9.59398		3410.75	1902.52	1202.2	1739.74	2261.37	3134.44	3967.57	2874.89	3569.31	2399.7	2695.73	2183.92	2076.7	3161.75	3311.36
193.0885_2.35	193.089	2.353		175196	61412	226351	69706.3	202548	196821	63353	158070	179006	216102	215912	228519	31421.3	32369.9	28929.8
193.1437_1.11	193.144	1.1051		902563	273740	185934	644212	397729	650740	255846	96091.1	166381	167397	164530	194693	14534.9	15444.9	13361.1
193.1628_3.83	193.163	3.83309		291562	484150	215723	788485	559864	572943	665185	695548	715209	225047	225956	225277	23898.5	28593.7	27821.9
194.104_2.14	194.104	2.13673		79217.4	83508.1	73553.9	79137.3	80048.1	80793	73282.1	67045.5	69085	82680.2	80161.9	81047.1	85451.8	74207.4	16652
194.147_1.11	194.147	1.10567		94733.7	30966.7	18938.1	66220.4	44729.3	67268.2	27107.3	10736.3	19484.8	18822.5	18612.7	21650.5	21053.9	11118.4	10005.6
194.1646_3.71	194.165	3.71395		35128.3	51864	25542.1	80742.8	60138.7	61602.3	70174.7	74126.9	74615.5	27724.1	24449.4	27155.2	7541.79	6363.3	6175.12
195.0739_1.55	195.074	1.54888		7770.69	7261.82	9862.57	7739.88	7737.19	8659.54	6643.24	7947.11	8763.73	9362.68	7395.24	11003	26487.7	20735.4	14773.5
195.1225_0.93	195.122	0.9311		551840	667345	550188	491975	582547	613311	828307	516720	552039	593249	651413	606410	17119.1	16426.7	15184.4
195.123_1.38	195.123	1.38012		1.96446e+06	1.91827e+06	1.88533e+06	2.01784e+06	1.83733e+06	1.87831e+06	1.77538e+06	1.61627e+06	1.82048e+06	1.84929e+06	1.81797e+06	1.84365e+06	74206.6	61360.4	50710
195.1463_1.1	195.146	1.10418		11216.8	3906.74	10808.7	7669.11	4963.87	6726.16	9350.34	48880.2	10387.5	9286.73	10264.7	10855.7	14504.4	13791	10525.3
195.1668_3.71	195.167	3.70802		1951.21	4974.11	2842.75	6934.53	4740.52	4427.01	4320.62	4875.43	3573.56	2828.37	2953.68	2511.13	1649.91	1495.81	1960.44
196.1184_6.47	196.118	6.4702		17455.8	18278.5	17734.3	21847.4	23526.8	21113.7	21705.4	17838.5	24388.2	22469.5	25449.3	16625.8	5372.54	5007.13	5934.52
196.1262_0.96	196.126	0.956		50864.6	58540.6	52615.6	33677.4	49654.2	56947.8	55718.8	39709.7	49638.7	50969.2	52821.8	58501.2	4645.16	4763.29	4536.11
196.1264_1.38	196.126	1.3801		163333	173867	162626	172744	159769	165959	158520	150533	158728	170111	174001	163492	15708.5	17295.3	13889.2
197.1266_0.96	197.127	0.956133		8485.64	9550.34	8883.87	5792.23	9061.16	9566.8	9530.77	6619.93	11009.1	9072.12	11059	7520.89	2816.59	2572.29	2646.35
197.1277_1.39	197.128	1.38746		32582.5	28369.1	38993.2	33745.8	26553.5	40633.5	32751.1	31155.9	27879	27701.9	31567.7	31754.3	9973.93	10532.4	8454.32
197.1533_0.97	197.153	0.972333		5809.5	7670.55	4999.61	3788.12	4998.94	5282.15	4165.61	2961.63	3952.96	5719.25	4939.5	5581.28	4251.73	40795.3	4200.06
197.9834_3.8	197.983	3.79978		2082.72	1351.28	3489.28	2693.76	2321.19	1992.73	1506.48	1606.64	4867.9	2984.98	2578.31	1569.69	499.34	528.397	555.539
198.0526_1.14	198.053	1.13942		8216.57	9313.59	6421.15	17185.5	15306.2	16922.8	17150.7	16380.8	16537.4	7615.2	7551	7069.51	5960.05	5424.12	6873.36
198.1276_1.18	198.128	1.17556		12801.7	4554.28	4638.13	20388.2	19757	5641.12	6173.58	19422.9	22169.6	17301.3	6892.85	6417.43	3672.92	3464.62	4874.24
198.1851_0.95	198.185	0.948333		51717.1	5105.58	4470.86	58809.4	29553.6	19585	6301.23	5699.27	35352.7	19250.8	21067.1	4884.94	75020.5	11742.8	10502.3
198.2095_14.09	198.21	14.0854		7934.26	6328.62	4936.52	152827	2196.22	4430.63	74249.8	9302.49	3677.16	7543.05	17807.5	3048.08	4476.14	4181.19	4199.86
199.0717_9.86	199.072	9.86135		4729.07	3913.71	3784.64	4127.68	3788.81	5565.32	6083.34	4024.33	5741.8	5723.33	4414.05	4575.29	5521.35	6369.07	6064.03
199.1408_1.16	199.141	1.16138		20190.5	19016.9	16015.6	22893.2	27658.8	19404.2	17912.5	22880.9	25887.8	18721	22262.5	26406.3	7806.55	7886.63	8198.4
199.1671_1.01	199.167	1.01377		4706.34	6867.49	5961.52	136998	7744.33	8969.4	6826.22	8054.13	6104.16	8393.87	8347.33	6731.53	15571.5	18021.7	23202.8
200.0588_9.92	200.059	9.91947		13785.9	14220	13909.5	16741.3	15526.7	11579	14315.7	11207.3	20736.8	13645.8	14981.2	14859.5	2079.76	3486.05	2704.98
200.0797_13.49	200.08	13.4943		13868.8	13248.8	16282.4	10362.1	12876.4	16387	12581.4	15085.9	10507.6	16237	15896.9	19391.1	2053.55	1943.83	1418.39
200.0906_2.37	200.091	2.36637		48590.3	66405.3	37647.4	52657	33443.1	33165.9	51238.2	22638	33839.4	36184.1	48442.2	34975.3	6743.31	6533.4	6002.99
200.1445_1.46	200.144	1.45601		12187.9	6679.19	14460.8	22665.9	33590	40271.2	6951.65	34797.9	27092.7	9834.05	15117.9	19200.6	7177.3	7044.39	5270.27
200.1765_7.1	200.176	7.10077		16501.7	12733.1	23256.4	38153.6	16340.7	14529.4	14726.9	24783.6	23724.6	18528.7	17724.5	13129.1	9362.08	8415.99	7058.51
200.2002_0.97	200.2	0.972383		202412	127557	95532.4	392051	374861	506809	349754	25933.3	160193	113521	101083	101369	44274.7	12513.1	12308.8
200.2368_1.8	200.237	1.80004		5178.61	6316	5949.17	6383.43	5843.16	3921.24	9582.75	6148.81	5973.66	5249.87	6485.05	5332.19	13461.5	14212.8	12992.7
201.0743_2.47	201.074	2.46958		122068	36490.4	204806	63934.6	191605	187895	25987.3	218034	160680	195468	209478	214160	56303.9	47932.4	31573.1
201.2036_0.97	201.204	0.967033		28696	14990.8	12236.6	51032.1	46101.1	66369.2	38373.9	2576.37	15170.5	12953.1	13057.1	13587.9	2605.87	1872.52	1573.32
202.1582_1.84	202.158	1.83885		14638.5	5584.51	7681.41	6841.68	5417.02	6385.33	3898.44	7868.71	2733.87	7467.59	7663.92	7286.66	9263.84	9169.44	7072.78
202.1801_4.96	202.18	4.95555		47598.4	53518.2	37427.3	63563.6	41585.7	50968.8	62132.6	41657.2	49219.7	39721.1	45576.8	65644.9	29335.1	28287.8	27275.9
202.9974_14.38	202.997	14.3763		14504.6	13196.7	10931.9	13308.2	10999.7	9146.85	11163.4	10439.8	12717.1	11626.1	12653.1	12075.9	9586.15	9510.71	12851.5
203.0082_1.14	203.008	1.13983		1701.15	1656.16	831.113	3461.49	3757.58	3557.59	3737.85	4399.52	4023.26	2429.32	1953.75	2016.72	603.758	551.237	160.451
203.0823_9.44	203.082	9.44147		5172.59	6133.3	6027.07	7937.14	8252.53	9773.4	13536.6	13195.6	14355.2	6929.59	5451.55	4994.96	2757.97	2443.62	3130.36
203.0828_7.01	203.083	7.01366		11171.4	10015.5	7088.35	9031.87	12016.8	8071.99	11879.9	10688.6	13099.3	11620.7	8780.26	12806.4	9968.96	9355.55	9204
203.1037_13.32	203.104	13.3162		12852.7	15782.6	15683.7	16683.1	21055.8	23168.5	18710	17296.2	22913.2	14430.5	13870.9	20259.2	5313.8	6000.5	5755.56
203.1384_4.56	203.138	4.55833		72976.3	98124.7	119478	60706.3	55013.4	60066.4	96739.7	111020	92223.9	109892	104017	112044	20976.1	20824.1	19749.7
203.9987_14.36	203.999	14.3599		1554.03	2399.76	1291.95	2031.72	1742.24	2460.05	1614.2	2093.16	1419.38	1488.84	1849.75	1256.48	1135.88	707.163	1262.61
204.0875_2.22	204.087	2.21989		15193.7	15726.2	23454.7	17280.7	14623	13215.6	13686.7	12257	14562.9	23035.3	18654.2	21719.9	16360.9	16150.1	14227.8
204.1402_4.56	204.14	4.56473		6153.52	12940.8	13736.2	11157.4	10713.5	9962.36	12819.8	9221.7	6131.24	8824.26	7285.37	15729.9	11467.5	10121.6	10625.9
204.1582_1.21	204.158	1.21253		4607.34	5298.19	8803.2	10761.4	6118.05	4106.01	4494.83	8125.14	8930.16	9503	8896.49	9391.8	686.383	744.983	0
204.1743_1.65	204.174	1.65022		12565.2	6486.97	4888.64	9309.42	5138.18	8155.18	5650.02	5074.42	4297.56	5166.59	4698.69	5057.69	531.07	500.083	936.117
204.995_14.36	204.995	14.3606		2226.84	1417.77	2492.62	1550.18	2401.33	1491.82	2266.25	1942.96	1392.95	1458.13	1927.21	1581.18	1759.88	1216.51	1685.79
205.0192_10.27	205.019	10.2688		4425.52	3286.85	4952.38	3510.79	4317.17	3152.9	5026.09	4407.28	2699.49	3510.33	3830.7	3838.6	2831.02	2608.65	3337.92
205.0689_9.58	205.069	9.58478		4643.85	4378.63	6362.76	2547.38	3242.88	3224.09	5699.77	9072.2	3442.67	8410.83	6641.58	5324.5	2163.08	2752.19	3017.94
205.0982_8.36	205.098	8.35635		7.7174e+06	7.80535e+06	7.7505e+06	1.82427e+07	1.78178e+07	1.7748e+07	2.92388e+07	2.84267e+07	3.01546e+07	7.98933e+06	7.70113e+06	8.00038e+06	6361.6	10130.6	16792.4
205.1436_0.96	205.144	0.958217		29515.4	4716.92	7947.35	9917.29	7079.21	12785.7	6813.84	3881.86	3826.25	2185.66	9244.23	2461.76	5617.29	6370.65	7271.17
206.0035_9.87	206.003	9.8732		5864.97	5482.9	5879.61	4761.99	6140.01	4687.82	7084.98	5534.22	5227.84	6366.07	6570.36	5724.97	4826.65	4622.36	6415.44
206.1008_8.36	206.101	8.3564		860033	885321	860689	2.16423e+06	2.12801e+06	2.11099e+06	3.83525e+06	3.75767e+06	3.95743e+06	869220	865316	894495	19056.7	19476.8	19193.1
206.1025_1.98	206.102	1.9774		153652	217062	164526	170684	141160	145120	113252	92176.2	159711	168286	166011	166238	14438.4	13792.8	14261.4
206.8858_7.19	206.886	7.18552		11164.1	12821.1	9876.32	11782.2	11506.9	11668.1	12773.4	10596.8	10719.9	9742.09	10636.5	10345.4	0	0	0
207.0325_0.86	207.033	0.86445		5310.1	3078.3	13929.8	2135.34	9920.1	3981.39	4474.42	3448.33	5543.82	9161.71	12601.7	11971.6	27760.4	26619.6	566.77
207.0855_9.58	207.085	9.58478		4705.62	3362.06	4798.56	4381.34	4614.01	5685.19	6479.62	5422.09	4127.23	4930.55	4473.67	3848.47	3922.32	5056.92	4062.19
207.1032_8.36	207.103	8.3564		76971	77489.9	80664.5	180322	171240	168849	309819	308726	322218	80828.7	72367.9	76357.9	9387.36	9355.3	9200.16
207.1574_0.99	207.157	0.989133		43709.1	58824.3	47891.9	28074.8	29408.1	20513.1	44776.5	33806.2	51182.4	63588.2	56292.4	47282.5	4503.78	2824.9	2546.9
207.6386_1.17	207.639	1.16803		4110.05	4084	4535.61	3601.08	3022.98	4131.5	5796.14	3852.08	4505.31	4977.98	4733.13	5441.24	0	0	0
208.1062_8.36	208.106	8.3564		6608.95	6506.97	7343.36	13031.4	12088.4	13517.7	23028.3	22147	20689.1	7726.41	7556.26	4792.45	4236.67	4543.19	3818.15
208.1463_0.94	208.146	0.9435		15155.6	14518.9	13376.7	23858.3	6129.18	11933.7	9933.75	24083.4	13750.1	16680.7	16975.5	12805.5	5233.17	4777.53	23186.1
208.1569_2.43	208.157	2.43202		7020.19	20722.2	4191.63	27740.6	9588.43	23570.4	22241	20145	14523.9	24325.6	23573.4	22757.6	22879.9	18746.4	10756.8
208.8841_7.19	208.884	7.19112		2860.59	2783.57	2425.39	1681.35	2662.09	2226.64	2327.51	2762.96	2207.85	2982.97	2689.87	2766.96	102.476	0	0
209.0927_8.37	209.093	8.37297		7595.03	8790.55	8831.09	17407.4	16354.5	15999.4	26159	24105.3	31900.4	7248.6	7425.24	8601.46	3813.96	3901.63	3425.04
209.1185_2.36	209.118	2.36033		36348.9	24829.4	70233.3	19827.1	68290.8	61723.1	17549.6	72534.7	56147.2	70452.6	65475.8	45507.1	24266	29288.5	23820.1
209.1286_0.94	209.129	0.9394		9730.93	8237.66	7512.38	13022.1	9332.26	7704.85	6701	9391.77	7837.78	9870.99	14502.1	10015	4350.57	4341.66	5020.98
209.139_1.13	209.139	1.13082		173552	171848	181545	172235	175925	183994	180822	178040	187455	179178	188269	186411	6581.05	6703.43	8301.1
210.0553_8.36	210.055	8.35652		5970.69	4268.89	4674.4	9092.63	9056.35	6391.96	10403.6	10910.5	10203	4653.69	5141.66	5438.6	13470.1	15543	12675.9
210.111_1.33	210.111	1.32739		39964.8	41395.7	17271.5	83809.8	8237.47	47560.1	20653	82716.1	33253.2	17122	48112.9	18511.7	14358.5	12494.8	12106.5
210.1158_2.36	210.116	2.36127		156197	59934.9	246401	135723	143108	227672	62710.6	283671	150536	246621	241931	252928	48076.2	48423.9	48427.5
210.1351_3.19	210.135	3.19273		836304	658921	343617	171752	116277	76773.9	62477.1	153328	63940.5	221472	223017	433180	53172.3	54198.5	52263.4
210.1701_1.1	210.17	1.1009		62722.4	17957.6	10566.5	47484.5	30355	46859.2	17867.9	5632.85	9276.59	10355.9	12050.2	11591.9	4988.65	6255.37	6037.05
211.1751_0.95	211.175	0.9526		24022.8	38281.4	5554.52	40948	26508.5	17168.7	6645.01	5124.36	11159.3	17641.3	20256.7	5533.22	15421.2	19299.5	14847.4
212.0435_7.18	212.043	7.18288		6643.01	5763.39	9121.31	6416.56	6785.55	7477.98	7388.14	5593.72	8102.76	7493.27	7246.11	6136.19	542.783	789.997	256.94
212.0927_3.3	212.093	3.30088		41635.6	61347.4	36485.4	36510.2	40401.8	31157.8	43574.9	31815.7	40680.4	39870.3	41737.8	41938.8	15810.7	15175.2	16219.6
212.1531_1.25	212.153	1.25405		35761.4	36130.8	38411.5	38691.2	65500.8	65859.9	25047.2	35291.1	60950.2	21098.4	58567.8	23530.1	24760.4	16039	16592.1
212.2059_12.5	212.206	12.5042		17232	16828.6	11510.7	122167	9538	7628.28	14618.3	16989.3	11239.9	12824.1	24563.4	12536.1	5400.16	5966.07	6498.79
212.2366_1.37	212.237	1.37176		6150.85	6498.85	4139.17	36765.4	3497.87	4713.38	7239.42	6266.1	5657.07	5401.08	38597.7	6048.69	14396	14665.5	12186.1
212.7083_12.5	212.708	12.5048		3991.39	2566.08	1593.39	30424.1	464.492	507.278	3822.25	4661.51	2667.27	3887.87	2104.3	2112.38	103.074	0	129.602
213.0875_4.79	213.087	4.79229		110577	86099.1	124017	95034.4	95765.1	39289.1	79743.6	75373.3	93439.3	122899	119916	132199	15715.4	18477.5	17272.1
213.1584_1.15	213.158	1.15349		7281.01	14264.8	8244.96	6911.43	15937.1	14316.7	15124.7	15989.3	14045.5	10533.2	11176.5	10456.4	17133.2	17975.9	17217.9
214.0735_2.36	214.074	2.36128		90008.9	55035	105959	78967.4	103267	91829.8	56462.3	119555	78907.1	94163	91780.1	105586	21505.5	1993.51	20739.5
214.1437_1.21	214.144	1.21375		99584	93917.6	152628	66095.7	103062	76507.1	69933.5	110094	126481	149383	155184	145688	9230.82	8644.58	8791.14
214.1541_3.08	214.154	3.08192		24513.4	30932.8	11519.3	27964.1	8508.85	15911.6	20109.2	10673.1	7454.33	10717.4	12249.1	11977.4	9672.93	10974.9	9622.73
214.1544_5.44	214.154	5.43773		21034.8	5799.04	5229.01	16762.8	7391.76	10855.2	5131.51	5558.02	5447.29	5712.98	5744.98	2504.12	5798.39	5514.91	4988.57
214.2547_1.59	214.255	1.59157		17394.2	15434.8	15713	20507.6	9045.11	12476.9	21668.9	6627.39	13285	12782.3	16901.1	13998.4	882.13	1306.89	852.723
214.9176_15.07	214.918	15.0669		61549.7	38199.2	40574.4	54616	66916.9	72931.3	53267.5	56552.1	50895.8	64416.5	66540.3	45536.8	99367.3	90742.3	72129
215.07_2.36	215.07	2.36148		409976	289957	494884	314734	454570	446219	249730	540902	411337	482604	459159	499894	3543.73	7984.06	26360.9
215.1263_1.11	215.126	1.10573		192206	65466.4	44879.3	124306	93016	139800	59122.4	14637.9	41530.1	38632.4	35989.9	44417.9	11350.5	9619.73	13121.6
215.2577_1.59	215.258	1.58805		2393.11	1861.11	1987.83	3835.87	1292.03	1508.05	3436.43	355.462	1612.4	1788.62	2274.05	2147.41	154.455	0	0
216.0744_2.36	216.074	2.35709		30456.5	24237	30124.4	27624.4	30985.4	34035.8	22083.3	39739.5	27398.3	34325.7	31851.2	33751.5	25092.2	25249.8	24315.2
216.0845_9.61	216.084	9.61188		71641.3	79802.6	76869.9	70425.3	64471.1	76474.7	67327.9	57266	68837.9	69030.1	73728.9	75677.5	4723.53	4927.64	5394.35
216.0988_9.85	216.099	9.85215		12362.6	16485.9	14780.7	16747.7	16545.7	13302.3	12736.3	12401.9	13730.9	14046.7	17144	12501.2	17439.9	17157.1	14805.5
216.099_14.88	216.099	14.8835		9518.65	9490.22	7551.77	6462.91	7782.11	8900.98	8115.82	9362.79	6499.19	5222.28	9206.45	7268.66	5717.92	5370.5	5745.19
216.9228_9.25	216.923	9.25102		23014.4	25610.8	21531.1	22542	27508.8	18075.4	21142.1	25232.4	15275.2	25773.3	22912.4	22946.5	10827.3	12668	12511.6
217.082_12.92	217.082	12.9222		279760	305650	278944	247009	298770	290396	309139	299890	241686	277621	298211	333556	205537	196286	305288
217.0822_14.89	217.082	14.8918		84506.2	58332.2	64540.8	76354.7	84070	71500.8	86475.4	88728.7	59780.8	78471.4	78568.1	83444.1	10371.5	9384.37	11994.3
217.0824_13.86	217.082	13.8614		22357.5	27015.8	26443.4	23018.2	21703.7	34030.7	42774.1	29409.1	25875.6	31921.5	26287.5	27299.7	13012.2	12840.9	14493.3
217.0997_8.18	217.1	8.18237		4957.3	4010.23	3263.14	7770.54	7605.33	7741.07	12685.5	12636.8	13917	3487.2	5138.19	6403.06	4910.07	4161.17	4375.53
217.1067_1.38	217.107	1.3801		47027.9	46476.6	53690.2	55678.2	48818.8	43830.4	50370.3	52931.9	44235	47199	46393.2	45565.6	13850.4	14834.3	12377.7
217.154_4.33	217.154	4.32786		20397.8	18657.9	32051.3	16796.4	18421.8	17178.9	23245.3	35754.3	19339.8	25997.5	30964.4	33251.1	15219.1	14421.4	16542.9
217.155_0.97	217.155	0.972683		9174.13	5267.04	7328.64	6338.08	1923.01	1368.66	6025.24	4543.46	4792.42	10530.5	11130.9	9105.42	1543.35	695.36	1197.32
217.9807_1.27	217.981	1.27338		11581.7	7466	6712.38	14214.3	10081.9	10717.9	8906.77	7119.89	21914.8	9303.85	10821.6	8269.58	636.777	187.437	177.665
218.0857_12.91	218.086	12.9096		27356.3	26969	25470.7	23996.6	31259.2	28755.4	27927	28757.6	18646.8	25921.7	27264.7	27684.9	20850.3	20959.9	27574.6
218.0862_14.89	218.086	14.8918		8658.33	7511.57	7312.84	7082.83	8327.96	5169.62	5809.69	8104.65	6224.08	8973.94	7479.74	7839.25	3058.03	3076.41	3721.52
218.0866_2.61	218.087	2.61073		19908.9	8519.96	22822.2	11313.3	17905	21182.2	3230.02	21518.7	28501.4	27773.5	30605	28921.8	12383.9	12273.2	12013.2
218.0937_8.36	218.094	8.36464		4914.35	4085.69	4858.92	5401.19	5074.06	6108.62	7806.34	8224.75	7301.65	4621.58	4526.97	3980.11	4766.93	4119.93	3278.48
218.1385_1.24	218.139	1.23812		61727.9	64674.4	121486	45540.3	70961.6	48832.9	52129.6	91740.5	112077	127506	126158	125020	10589.4	10447.5	10775.9
218.1883_10.22	218.188	10.2239		14179.3	15406.6	6877.4	34457.4	10275.8	15902.7	2070.06	19710.2	14655.7	5965.7	6623.65	4425.22	14719.9	17043.6	14831.7
218.1949_1.57	218.195	1.5668		17673.1	10922	7559.58	15135.7	14435.2	9568.47	11526.3	6809.09	6695.52	8201.22	7625.98	7821.25	13941.5	15364.1	13946.3
219.0883_12.91	219.088	12.9142		3978.28	6003.69	5242.87	3355.3	10288.7	3058.12	5548.33	3219.12	3681.46	5084.74	4102.92	4369.66	3244.83	3133.12	4878.45
219.1742_1.16	219.174	1.15919		189463	136532	106632	87386.8	105639	10429.9	9615.97	6794.83	86599.2	113768	99495.6	92962.1	123456	665647	143330
219.1742_14.88	219.174	14.8835		27553.2	31438.1	35324.2	37794.4	32817.9	26155.1	33031.2	39953.7	30789.2	21957.4	52620.3	26543.1	14772.6	14558.2	16685.1
219.1743_2.11	219.174	2.10649		130562	238823	156000	116276	135874	274706	171543	164234	280511	139247	296439	398520	185840	193794	209786
219.7124_13	219.712	12.996		3832.67	2006.66	1704.2	39852.7	893.363	308.716	2216.63	4743.39	3111.08	2759.58	2130.65	2367.91	0	0	0
219.9787_1.27	219.979	1.27167		3570.71	1921.93	3099.62	3961.47	5143.1	4121.33	4093.11	2827.95	8222.35	6478.73	4944.37	3476.69	497.633	0	0
220.0609_8.94	220.061	8.93577		2580.12	2850.25	2683.84	3312.35	3175.32	4000.39	5972.21	5478.32	8215.22	2135.27	1170.92	2400.36	2268.08	2474.6	1983.36
221.0924_9.03	221.092	9.02815		16046.5	22714.5	16372.4	35654	27285.6	27586.2	36691.8	37873.4	56694.1	18333	18048.9	17551.7	2427.99	3049.22	3463.53
221.0924_9.44	221.092	9.43728		13201.8	13586.5	17005.6	27766.2	23637.3	25539.7	34418	29683.9	38441.8	16542.1	13049.5	13263.5	2487.37	3105.81	2966.08
221.1033_2.45	221.103	2.45233		18081	18461.9	14635.3	13838.3	15859.7	16543.8	20368.5	18856.5	13395.9	11151.9	13063.8	14243.1	8314.82	9645.61	8732.97
221.138_0.99	221.138	0.989133		66547.3	65609.7	49209.9	58633.8	53813.9	45693.2	38114.8	45151.3	129422	59210.3	64268.7	73206	7144.94	8164.42	7112.32
221.1743_0.96	221.174	0.964183		15270.6	31446.6	27636.2	9460.64	10335.6	13124.7	26362.8	19591.1	19114	18272.8	27714.1	20980	3092.38	3149.31	1856.24
223.0646_0.88	223.065	0.88055		30425.2	21657.8	69644.4	6160.87	38176.3	18373.6	19673.6	21317.2	28755.3	25183.4	23346.5	100720	76772.8	67751.4	5674.85
223.129_10.4	223.129	10.4001		104774	110628	104548	116553	98940.9	110995	84680.4	80497.8	134133	124975	108005	109180	6386.13	6784.1	6432.79
223.1518_0.99	223.152	0.989133		404704	402003	372149	403314	411257	313547	465107	233671	425993	453773	466727	333779	17750.3	90410.8	12267.8
223.9896_14.32	223.99	14.3173		3869.78	4377	3991.43	6174.68	4772.68	5054.27	4384.36	4763.35	5803.38	5130	4436.71	3050.28	5382.8	5696.32	5944.07
224.1283_9.59	224.128	9.59485		17014.3	15704.2	15716.6	22300.6	15716.9	17732.1	19088.6	18590.7	17290.9	18820.1	17473.1	21069.2	21308.3	19083.8	16615.2
224.155_0.99	224.155	0.989275		49738.2	57610.3	45589.2	45607	47990.4	23849.9	41471.9	37855.9	47523.1	50002.1	52920.4	35950.1	5822.78	4831.62	4954.06
225.0637_1.14	225.064	1.13942		5801.21	4850.85	4185.55	9255.25	9423.46	10403.8	10105.3	11430.9	11223.9	3522.39	4316.89	3939.05	8213.76	8111.18	4118.95
225.1336_1.99	225.134	1.98743		29863.3	27905.4	28825.7	28937.6	28602.2	27472.2	31036.3	25233.8	31635.3	31308.1	31771.7	29528	7192.79	7199.39	6772.41
225.1445_13.93	225.145	13.9271		14173.9	10547.1	13720.6	13118	12485.2	8979.18	15219.5	10593.2	15752	12632.7	15548.4	12736.2	4299.39	4084.77	4217.18
225.1517_0.98	225.152	0.980967		11225.7	12487.3	12077.3	8977.27	10521.6	9994.4	12209.4	8030.62	7305.33	10263.6	11226.7	11234.8	5706.95	9831.86	4290.87
225.1868_0.97	225.187	0.96965		11033.9	2699.01	10689.1	6937.4	8305.79	9691.37	4352.06	3051.43	6675.89	5349.62	3851.42	4385.87	3274.65	4891.27	19540.7
225.988_14.32	225.988	14.3181		1019.18	832.205	1064.32	1594.82	1104.8	702.922	1042.14	726.749	1073.68	1655.82	1306.61	1375.11	1066.37	1334.18	1275.95
226.1081_1.26	226.108	1.25533		14275.4	23746.8	25813.5	17736.6	21558.3	11966.9	19924.2	26877.2	26616.7	28857.9	26872.1	29431.6	6928.81	5357.62	4690.89
226.1803_1.19	226.18	1.1898		243172	417697	140057	334820	156493	132465	249726	27313.3	216065	208649	133995	22294.4	148830	158220	143198
226.1806_18.72	226.181	18.7167		30322.3	31227	34095.6	30290.5	31837.3	35260.3	22474.4	36049.9	26942.8	39353.4	25769.8	29947.2	30254.5	32584.2	26280.7
226.9515_9.6	226.951	9.59523		66796.6	53018.7	61830.2	63485.4	64789	66368.6	61269.4	67269.1	58182.7	64718.1	58052.8	57649.9	60606.1	54019.3	78812.3
226.9517_9.07	226.952	9.07265		340807	279869	375176	338175	385929	452244	470375	633464	342768	373796	374821	465183	15619	14359.2	13782.3
227.0709_2.52	227.071	2.51518		37973.2	2211.53	98948.4	16681.4	80987.4	87489.5	1606.64	97530.9	74226.2	85388.3	96164.6	112707	17984.3	17829.5	16383.4
227.0794_8.36	227.079	8.35643		435249	453730	451560	845114	848724	848695	1.28269e+06	1.2941e+06	1.24472e+06	421459	440785	472941	5181.55	4040.54	4270.07
227.0831_1.08	227.083	1.08072		5788.12	8170.82	7765.65	9364.16	14005.9	9994.33	14247.8	19001.8	16693	4857.13	5122.37	5289.42	4517.43	5517.75	3862.74
227.1646_1.05	227.165	1.04752		31666.1	21054.4	22414.1	28128.3	22267.4	16868	31657.1	15757.5	23687.8	27589.6	26017.8	20703.2	55379.4	22288.9	26198.4
227.2017_1.1	227.202	1.09812		78213.1	54597.2	58743	84930	54472.9	45245	3627.88	7395.04	50700.4	55229.9	105934	61652.9	58292.5	254943	62571.6
227.955_9.08	227.955	9.07872		12207.2	8057.48	11450.6	9954.46	11683.7	12935.3	14687	20271.8	10717.6	13596	13770.9	15007.3	2251.32	1952.75	2436.62
227.9854_9.86	227.985	9.86063		10833.9	9149.3	8824.69	9948.99	10838.3	8464.26	12750.9	9391.48	6267.27	6982.29	9855.88	8063.02	7543.03	10676	10817.8
228.0809_2.5	228.081	2.49553		15445	16554.3	12428.9	15682.2	9887.72	11416.8	16914.3	7545.11	9006.47	8386.6	15053.7	8802.92	17231	16917.3	15470.5
228.0825_8.36	228.082	8.35643		59608	58753.5	61753.5	107501	112941	109141	166566	170535	167618	53822.6	59628.3	57982.3	3433.03	3735.21	2985.57
228.1638_1.05	228.164	1.04611		318823	570875	63771.9	80939.7	81160.1	47268	56287	62210.2	82819.6	75461.5	75204.6	64406.9	292565	286478	298829
228.2306_0.94	228.231	0.944133		23820.8	8920.8	11271	17099.4	17978.2	17116.6	15266.1	48317.3	9086.26	12155.5	13069.7	10902.8	97947.9	93367	101016
228.2409_13.67	228.241	13.6689		51101.9	2193.41	1960.31	4105.73	3542.94	2453.16	45239.6	1832.46	2758.21	3912.68	4217.1	2721.09	4295.84	45027.3	4764.33
228.9561_9.07	228.956	9.07167		3399.27	2231.9	4558.77	4408.1	3803.71	5603.49	5296.33	7111.21	3132.19	4504.37	3777.62	4438.9	102.873	342.606	194.114
229.0854_8.36	229.085	8.36455		4998.19	5264.98	4857.73	11788.3	10569.6	10252.1	14384.1	14297.8	14184.8	4994.83	5506.14	5233	3265.65	3221.05	2795.14
229.1179_2.27	229.118	2.27378		49881.9	80577.2	48535.5	51530.1	47585.6	38789.4	62444.1	40869.4	43439.6	62240.6	61854.3	51929.8	15571.3	16317	13676.6
229.1185_3.3	229.119	3.29542		798116	1.02787e+06	790413	902189	673137	697536	764174	547773	712246	799346	802473	806221	41910.9	40321.4	37579.1
229.1185_2.89	229.119	2.8934		98079	131698	84057	81771.3	76898.1	74119.3	78146.2	80657.1	109284	71595.5	92379.5	112996	15201	13709.9	12992.2
229.1595_1.17	229.159	1.17215		8700.09	8105.83	7680.19	7324.7	11167.9	8031.02	8116.37	14623.6	8640.88	9420.89	10043.3	7731.44	18063.3	16579.7	19993
229.1906_1.01	229.191	1.00703		48908	75815.4	4770.31	15317.2	17348.5	19174.5	5044.26	9711.59	18076.8	29727.4	26563.8	30219.2	26915.7	26513.8	27310.1
229.2217_0.89	229.222	0.889625		10278	8859.96	7114.31	5969.64	55241.9	31869	9933.15	9045.59	7829.3	29710.5	68740.4	8722.99	11851.7	9813.3	11335.6
229.2268_8.7	229.227	8.6972		3357	5809.55	4817.66	9107.59	3513.84	6021.04	8193.54	6609.14	8330.64	4187.46	4295.51	6210.97	6194.17	6759.39	6618.54
229.6518_1.18	229.652	1.17909		10693.1	11727	11445.1	9843.18	9023.92	8254.53	11017.3	10300.3	10001.3	10812	9401.9	9878.67	0	0	0
230.0475_2.36	230.047	2.36124		8547.26	9349.79	10516.2	5844.48	13756.9	11051.7	4957.93	15850.8	11373.6	14055.9	8819.04	11122.7	62630.6	62203.2	58395.7
230.0637_9.59	230.064	9.5875		17705.7	17546.4	17584.9	19247	21110.9	17289.8	19090	19481.7	18334.8	17570	18631.8	18276.8	22043.1	22598.6	19375.3
230.2492_1.7	230.249	1.70093		34382	71641.5	109411	58283.7	60088.6	26884.6	46421.1	45915.9	80789.5	53192.3	58405.4	54244.3	96713.1	92826.4	92432.7
231.0355_9.59	231.036	9.58708		2714.18	4001.07	2492.26	3431.77	3477.01	2492.64	3543.67	2611.8	4023.93	2431.29	3252.28	2732.23	4908.67	3333.29	3710.58
231.0439_2.36	231.044	2.35712		44722.2	26955	57309.5	39854.5	51403.1	59130.7	35510.1	66759.7	43793.2	57149.4	50823.7	58494.8	1629.85	1198.72	666.656
231.0754_8.37	231.075	8.37297		3482.18	3570.58	3780.15	2566.2	2676.98	2111.58	4526.37	4563.4	4402.57	4828.97	4053.93	4484.13	4954.69	4775.4	5060.35
231.0852_1.49	231.085	1.48815		18807	22390.6	27056.8	21067.1	24225.7	24777.9	27592	21081.9	26042.8	24747	28548.6	18513.2	15827.1	16602	14888.5
231.098_5.46	231.098	5.46279		18991.5	25642.9	20707.7	18973	21470.8	18569.9	16458	14830.2	19162	18551.8	20793.7	20875.5	15369.1	16646.1	14805.1
231.0983_2.24	231.098	2.24461		26377.2	25957.1	24967.4	29020.7	23543.3	24884.3	23710.6	29288	28062.7	21402	26828.6	25840.3	12772	12207.7	13597.1
231.1_1.11	231.1	1.10573		16653.2	6900.46	6781.32	7761.69	8220.38	13903	8391.54	5557.41	5356.1	4953.31	5907.41	5340.32	9209.62	9272.8	7830.36
231.1691_1.4	231.169	1.39646		6237.67	4543.29	3668.15	6453.46	4905.38	5511.53	5942.73	4099.52	4829.6	3732.26	2623.37	3878.33	1673.76	1268.29	2140.84
231.1694_4.13	231.169	4.13228		22951.3	34145.5	42339.2	21777	15594.5	16452.1	34975.2	41693.5	31742.8	46755.5	47948.8	52984.9	5713.2	4466.33	4650.1
231.2542_1.58	231.254	1.58497		7278.95	8934.14	8769.56	11178.3	10476.5	7449.02	6482.06	8275.27	12137.5	8690.36	9537.62	12443.3	4570.2	5983.15	4024.24
232.0831_14.9	232.083	14.9002		2112.24	1810.38	2920.42	2681.12	2836.56	2486.25	2136.86	2707.67	2714.08	1946.17	2199.37	2351.46	2054.83	1080.37	1208.21
232.1544_1.21	232.154	1.21373		158123	169721	322671	152313	207194	149419	151820	244607	288819	292777	334325	334194	8573.97	8639.81	7187.57
232.1904_1.14	232.19	1.14058		4322.15	2893.18	11381.5	32355.9	3485.46	3028.68	3021.61	10167.7	5996.02	10600.6	10302.1	11690.5	1961.28	2487.87	1570.22
233.0782_7.18	233.078	7.18428		3773.38	6465.33	6293.16	4175.82	3513.24	4445.19	6857.06	6827.19	6717.29	7019.85	3766.12	4515.35	7172.31	6936.11	7024.39
233.0945_2.79	233.095	2.78988		15209.1	13991.3	14958.2	13998	27863	15021.7	79641.2	37343.5	54197.2	14440.3	6318.75	8776.08	13136.8	10646.3	12181
233.157_1.21	233.157	1.21174		24056.2	26070.8	41046	25435.8	32419.3	20056.7	21045.2	31451.9	36650.4	39938.1	43960.3	39404.6	5382.8	6227.03	4153.58
233.1754_0.95	233.175	0.9483		14338.2	13676.3	13674.3	13056.1	8446.65	17537.4	18890.2	5728.26	8868.2	14732.4	16706.8	14705.1	2995.7	3827.29	3566.07
235.0927_13.29	235.093	13.2871		54435.6	40113.9	63443.3	51885.4	56640.7	93811.1	79369.6	92047	35306.8	56883.7	59245.1	87238	5042.72	3610.06	4047.19
235.093_14.38	235.093	14.3794		14751.2	15453.9	16459.3	14666	16981.7	16472.7	17590.2	19118.3	20951.4	15118.6	16744.9	19503.7	7337.77	5154.48	5502.41
235.0933_14.87	235.093	14.8669		13672.2	12022	14094.9	11581.6	16846.5	11964.6	17394.5	16868.9	10450.8	12625.4	13184.8	15028.6	2486.79	2714.57	3172.12
235.1538_0.96	235.154	0.964383		548178	315710	170966	308281	314856	471267	319919	84846.4	184841	171652	174417	181449	7269.9	4233.56	4884.62
236.0964_13.28	236.096	13.2789		3989.58	4291.05	6197.18	5626.99	6792.55	8530.01	6658.34	6949	2899.61	4698.4	4869.73	7242.72	2753.48	2773.94	2647.53
236.1572_0.96	236.157	0.964333		66605.7	41265.2	21093.7	40599.2	39311.2	63015.8	42197.8	12127.4	23601.9	21149.7	22823	23090.3	5551.2	4849.98	4332.28
236.1663_3.71	236.166	3.71461		15086.5	17907.7	21464.2	36387.6	33798.8	44917.5	28019	52640.8	46991.5	18828.8	17569.2	16329.5	9630.74	9916.75	13700.7
237.0519_2.4	237.052	2.40284		17286.8	17960.7	13097.3	17394.5	16618.7	14248.9	16357.1	16713.1	14397.3	14303.8	16510.5	14754	9045.62	8515.26	6492.17
237.0872_8.94	237.087	8.93822		27201.2	27021.6	30250.9	69231.4	63724	60174.3	98469.7	96624.8	119052	28453.1	26669	31931.5	3583.01	4210.94	1999.81
237.0875_7.11	237.087	7.1091		6169.84	7097.47	7802.32	7528.31	7214.63	7515.82	7638.48	6805.84	8729.4	5705.98	5864.64	6600.07	4118.04	3834.01	3064.97
237.0878_1.41	237.088	1.41032		4180.81	5239.2	10005.8	4462.6	4789.1	3036.68	10139.7	2943.55	4744.3	10366.6	10980.1	10608.7	9125.51	9313.38	6273.31
237.1744_1	237.174	1.00005		18128.3	8553.62	8057.72	10515	4081.09	8242.35	9323.82	4389.8	6962.96	6040.42	10922.6	9964.99	4721.95	4714.14	4967.28
237.2322_7.97	237.232	7.96786		5599.84	4758.64	6516.12	30481.8	7134.78	5502.12	10922.2	13744.7	15886.4	8335.18	11000.1	9313.9	5035.8	4042.64	4283.17
238.0801_9.59	238.08	9.59128		6747.31	6036.57	7073.97	7241.31	6372.52	7703.98	6910.9	5861.14	7349.31	7428.94	5555.97	6919.54	7196.61	7770.85	7508.89
238.0907_8.94	238.091	8.93848		4258.05	4003.57	4641.05	7283.57	7301	7407.42	13442.5	12395.7	13337.1	3724.59	4747.53	3689.32	2325.21	3040.94	2187.76
238.1086_1.3	238.109	1.29693		31304.5	19822.4	21709.9	18734	25147.2	20873.4	15011.1	19469.4	28215.9	20372.7	24969	25915.2	4846.26	5064.65	3959.12
238.1593_1.76	238.159	1.75609		49058.3	5569.95	7077.93	36615.3	8876.14	17226.6	7609.2	8218.21	7172.9	8373.25	6696.02	6551.73	9283.37	10168.4	7789.12
238.1676_0.97	238.168	0.96965		14023.3	11132.3	8044.97	6429.02	7032.93	10054.1	7264.48	4783.54	6754.43	9122.81	9788.63	10111.8	20483.3	20573.7	5254.92
239.01_3.8	239.01	3.80099		4030	2806.86	4732.17	4060.85	4422.36	2988.96	3159.59	2354.51	7395.9	5337.69	4578.88	3883.48	1115.96	870.945	132.606
239.0642_12.9	239.064	12.9045		37515.2	37165.8	35493	28557.3	33742.2	34335.2	35150.5	38205.1	19945.6	30225	35730.5	41516.1	15070.7	15471.9	29135.1
239.1065_10.53	239.106	10.5343		19441.2	21046.5	20995.4	22700.7	20770.8	21874.8	22638.9	19579.9	20782	20055.8	21991.7	24988.6	6971.05	5964.58	6152.02
239.1491_0.97	239.149	0.9662		1.21007e+06	1.23219e+06	1.17484e+06	1.02272e+06	1.20705e+06	1.17642e+06	1.20342e+06	1.06128e+06	1.18318e+06	1.24704e+06	1.25794e+06	1.10721e+06	16887.3	14728.5	12396.2
239.1495_1.43	239.149	1.42997		4.69184e+06	4.91289e+06	4.81679e+06	4.57724e+06	3.23327e+06	3.26401e+06	3.19313e+06	3.13545e+06	4.83119e+06	4.78548e+06	4.69336e+06	4.65678e+06	25504.4	27089.2	21174.2
239.2102_0.96	239.21	0.956867		4942.71	6076.22	9883.81	14193.2	811.751	2748.45	5188.15	4872.65	922.697	3198.25	15748.8	5863.44	27087.2	9027.62	7586.3
239.248_8.34	239.248	8.34396		2463.81	5097.68	4304.84	10455.6	4674.62	5688.38	3662.22	2153.94	4762.44	5379.48	5988.59	3670.69	4658.39	4195.52	3695.39
240.0677_12.9	240.068	12.9046		2771.69	3412.17	3591.89	2603.1	2801.49	3425.75	2790.12	3801.36	1995.66	3368.76	4170.6	3640.4	1264.23	1429.06	3189.3
240.1521_0.96	240.152	0.9644		124371	128216	117004	92532.5	126853	121649	129925	113509	114028	130505	119797	121141	6875.95	7569.46	6454.08
240.1526_1.43	240.153	1.42993		477421	502780	493605	478384	336474	476372	327702	344184	488833	496702	481768	496940	15549.3	15281.4	15358.3
240.178_0.99	240.178	0.9889		1.39977e+06	1.47779e+06	1.25125e+06	1.29446e+06	1.43435e+06	1.46713e+06	1.22901e+06	1.22919e+06	1.43696e+06	1.45216e+06	1.47329e+06	1.29531e+06	10501.4	4515.15	10325.7
241.0085_3.8	241.009	3.80106		1343.86	1382.86	1993.42	1843.45	986.747	1239.22	1340.89	1058.83	2373.34	2512.88	1524.33	1698.01	341.165	658.134	122.26
241.059_1.14	241.059	1.14308		6051.95	1409.95	5302.54	2479.55	1963.25	1820.69	2522.77	2319.99	5813.93	5747.83	4958.2	6452.21	7136.52	4696.7	3800.24
241.1541_1.43	241.154	1.42993		83890	84160.3	81634.4	81135.8	84429.9	57210.1	53778	72246.9	83648.4	81579.1	79148.2	85249.9	78642.9	70018.8	77802.9
241.179_0.98	241.179	0.984892		151690	159536	158606	139120	155355	39988	132393	127193	154429	162049	153092	137165	45602.9	49492.2	48754.8
242.175_1.14	242.175	1.13768		71701.9	73532.7	86558.7	64675.6	82662.5	66808.6	64173.6	64198.5	84780.3	85350	78836.8	86612.7	18109.2	19041.5	20958.2
242.2875_1.54	242.287	1.54202		8143.21	12028.7	8995.49	5559.63	4703.94	3748.93	15366.7	6577.1	10265.8	4373.78	5440.69	6924.06	2585.83	1442.65	1419.56
243.0063_12.43	243.006	12.4255		7600.72	5266.96	8160.59	6513.46	7666.92	6747.73	7892.45	7730.29	7014.45	8751.41	7736.56	8226.13	7365.28	9120.5	6182.91
243.0534_8.36	243.053	8.35643		497658	499012	519587	790982	799090	813205	1.06107e+06	1.0866e+06	1.01701e+06	499525	489123	519844	5119.53	5222.72	3868.17
243.0746_9.03	243.075	9.03073		3533.42	4111.43	3280.22	6997.75	5721.09	5139.31	7966.74	8081.87	10440.6	2772.56	2814.13	3127.5	2431.14	2927.93	2130.65
243.0878_1.49	243.088	1.48818		15439.1	16155.8	16142.9	13695.5	15873.5	12877.6	14173.1	12926.3	12139.8	16761.2	21919	16670.4	10219.3	8817.94	7901.35
243.0988_2.3	243.099	2.30287		10742.9	10521.4	9030.67	17851.4	14992	10574.1	15299.7	10865.7	12133.6	10888.8	12009.6	12340.5	6977.68	6656.34	7160.58
243.1539_1.17	243.154	1.17261		30961.9	27166.7	28669.3	32156	23211.7	31182.3	31611.1	25619.4	30779.1	28572.9	29666.6	26492.6	7219.55	6284.77	6812.38
243.1763_1.14	243.176	1.13723		9806.86	7930.58	11840.7	9444.31	10941.6	10419.2	3905.67	8011.69	10332.8	11223.1	10229.9	10224.2	2976.98	3015.95	3197.03
243.1822_6.32	243.182	6.31913		4368.3	5719.12	5077.71	19017.7	4015.34	4755.51	4850.31	11033.8	7876.8	5897.33	6841.03	5412.95	3729.45	3634.6	3353.7
244.0564_8.36	244.056	8.3564		61992.5	65043.6	60748.3	99532.3	103129	101716	137671	134773	129866	60769.8	62061.4	68353.5	4488.52	3256.66	2716.17
244.1182_1.26	244.118	1.25598		12826.3	16934.4	29557.4	13097	15963.7	15476.1	22545.1	29292.7	28176.9	22404.8	25230.1	31103.3	8394.19	7424.95	5524.35
244.1542_1.3	244.154	1.29801		106355	80718.4	100558	121952	98694	106939	100793	80818	96402	99935.7	80717.5	95063	98832.6	96998.2	93413.9
244.1907_1.2	244.191	1.19578		229412	411136	133034	308729	120031	117261	237306	152321	151691	121709	126595	125487	124475	449881	122496
244.1908_2.26	244.191	2.26103		149454	86424.7	99576.4	88054.1	127210	91213	105791	101305	112666	93047.8	92130.6	98917.5	85209.2	83457.9	82102.6
245.0163_10.38	245.016	10.377		482.885	1152.3	819.049	2995.71	1912.99	2309.73	2587.11	3438.26	2758.58	609.627	616.388	455.128	0	441.692	0
245.0523_8.36	245.052	8.35643		37058.9	40192.6	37239.4	60900.9	64611	59085.8	83624.6	79101.5	78298.1	36837	37753	38996.9	2613.9	3158.53	4249.27
245.1017_1.66	245.102	1.66282		13703.5	14868.2	13012.5	13682.4	14468	15253	16123	16312	13956.9	14987	13873.4	15866.8	10015.4	8447.08	8807.06
245.1109_10.4	245.111	10.401		52713.5	56985	60198.2	45300.8	50971.3	49663.7	42562.8	49492.3	40501.2	57298.9	56072.8	56242	7074.89	5922.7	6598.56
245.1137_2.43	245.114	2.42906		1.85712e+06	2.64558e+06	1.69981e+06	2.13039e+06	1.61119e+06	1.5785e+06	2.82978e+06	1.40947e+06	1.66989e+06	1.66701e+06	1.70712e+06	1.78106e+06	4565.64	23765.9	20439.6
245.156_1.3	245.156	1.29678		16394.2	3538.21	17801.6	19654.5	21592.3	15427.6	12678.5	15461.6	16827.5	15393.1	13029.2	18551.3	10640	9914.85	7230.5
245.194_0.97	245.194	0.969942		38692.2	4399.86	4645.93	49878.3	4359.52	5230.05	4658.19	3961.19	4851.71	5836.52	6517.85	6959.9	10571.1	24737.7	2882.88
246.055_8.36	246.055	8.35643		5249.78	4866.72	5584.25	7824.29	9466.14	8606.26	10564.3	10184.7	8810.84	4426.33	4788.9	5757.55	2703.46	2599.37	1750.59
246.1089_13.32	246.109	13.3208		47346	42259.1	44554.2	30050	43190.6	54439.3	41664.9	68725.7	18730.9	30361.3	49896.8	45933.1	5405.55	4873.49	4915.33
246.1091_14.38	246.109	14.3764		10744.5	9098	9009.49	7820.81	8944.23	8740.86	9148.11	10632.5	6835.28	8086.13	9510.32	9856.42	4134.34	4311.6	5740.94
246.1167_2.39	246.117	2.38723		289432	430357	230444	332658	238186	215641	302637	169175	230072	214036	238564	242864	10106.9	7537.54	10209.4
246.17_1.17	246.17	1.17218		150236	130230	151387	148705	164421	173688	127698	120770	184228	145963	156373	153449	47837.4	51675.4	47690.6
246.7841_7.32	246.784	7.31917		3831.62	5223.04	3722.39	4554.01	3615.29	3626.71	4244.28	4167.64	3436.87	4765.49	3740.2	4182.27	0	0	0
247.093_14.38	247.093	14.3774		25412.8	24616.7	23271.5	16253.2	19607.2	19905.7	22377.9	23557.8	15666.5	17816.8	20720	25491.9	11528.3	13245.4	12470.3
247.0931_13.28	247.093	13.2789		50849.5	34047.3	66582.6	46113.3	60116.2	68994.2	89863.6	130887	37761.8	61459.3	61859	81859.3	4576	3789.73	3734.68
247.1167_2.36	247.117	2.36125		43255	58727.2	36574	54007.1	34308.9	29226.3	43828.8	29700.4	36340.7	35228.1	34736.2	35135.4	4789.64	5522.2	5547.28
247.1722_1.17	247.172	1.17217		28161.5	19639.6	27053.8	25260.8	27598	23539	21058.3	25856.5	31826.7	29131	25732.8	24420.5	14113.5	12768.9	8138.64
248.097_13.27	248.097	13.2705		4024.54	4594.36	6983.66	4450.33	5202.83	5302.33	5212.27	7787.62	2780.83	6125.85	2882.38	8020.84	2596.32	2052.9	1782.08
248.1843_1.22	248.184	1.22143		8117.05	9155.8	8375.18	6385.73	8881.66	7031.39	6997.29	7769.67	7361.04	7075.33	6762.36	5818.17	2612.53	2780.54	1828.14
249.0612_8.36	249.061	8.3565		235514	219871	226710	311044	328151	325031	402699	399157	389664	224001	223448	220163	1283.93	2117.37	5292.53
249.1084_5.47	249.108	5.46679		129796	137498	130329	128409	121041	120118	107060	101242	122953	138672	135116	134173	8822.1	10172.5	7961.2
249.1346_8.36	249.135	8.36475		10613.9	7484.75	8996.72	295398	307697	303759	389027	360342	331665	206805	211780	11805.9	4318.3	6232.93	3671.87
249.17_0.98	249.17	0.980775		39106.4	10905.2	4843.49	26037.2	11253.5	16379.2	7686.12	4369.77	8046.56	5468.58	10246.3	12234.3	3408.23	2930.82	2995.58
249.2056_0.93	249.206	0.931283		29893.8	26975.4	25482.4	23074.4	20113.5	33228.8	33911.7	12561.2	14684.3	16179.3	22246.4	25920	5892.53	5023.94	5027.49
250.0645_8.36	250.064	8.36455		28066.5	25625.7	29174.5	35259.6	40608.2	41770.7	53750.7	50891.9	45869.1	27846.5	28401.9	28394.3	3674.53	4041.54	3640.3
250.0941_7.65	250.094	7.6495		3330.9	3738.68	4236.88	3185.02	6672.37	3513.82	5436.35	4205.01	4658.29	3824.94	3637.47	2953.7	3144.26	2073.36	1744.67
250.1111_2.6	250.111	2.59849		20589.5	20187.5	25424.3	22045.5	23455.8	21068.7	11047.5	23390.5	23351.8	22055.1	25600.3	20027	7622.59	7390.65	6500.25
250.1128_5.46	250.113	5.46229		14789.6	13744.7	15617.3	13149.3	12113.4	13771.2	9955.76	13807.4	17037.6	14097	13877	13678.6	5076.61	3383.25	3245.23
250.1446_9.92	250.145	9.91952		35094.7	36437.2	37068.4	33670.9	37957.2	36473.4	34080.7	37883.5	32295.3	34198.7	33618.9	37215.2	2410.6	2629.01	1965.71
250.1677_0.93	250.168	0.93145		55897.9	49266.6	24479.2	16993.4	26395.4	29706.5	34158.4	18804	18804	16105.1	16096.9	30143.8	14809	15582	15396.3
250.1778_9.62	250.178	9.61872		74826.7	158996	62831.9	64160.8	61650.5	61383.4	221275	96614.2	92108.9	208187	70820.6	68278.3	72350.2	74726	148644
250.1778_18.69	250.178	18.6918		98138	124931	118052	127517	91652.1	102643	101150	100550	98429.9	87758.4	101794	72407.8	102610	101458	102247
250.1779_9.09	250.178	9.09155		97275.5	94251	95470.1	87170.9	90794.4	104270	132610	96712.8	118262	127345	135670	107573	89595.4	49603.2	51515.1
250.8803_13.28	250.88	13.2788		5246.98	3797.72	6875.58	5498	8403.3	11229.2	12262	20333.1	5072.23	7888.54	8127.36	11792.3	722.34	266.164	410.638
250.9496_14.31	250.95	14.3099		1685.4	1916.49	1089.06	2039.55	1670.29	1873.41	1296.1	1412.26	1846.08	1267.35	1724.44	1422.44	2223.62	2447.48	1673.79
251.1216_1.02	251.122	1.02201		95136.7	5917.54	12586.8	20352.6	5964.1	2721.72	4431.27	14293.9	6811.96	10212.9	11532.6	12825.4	5461.24	5433.84	5875.09
251.1412_9.92	251.141	9.91527		139856	143568	143717	137083	150117	136788	145361	142065	134171	144415	146468	148575	3557.7	3129.46	3571.94
251.1835_1.04	251.183	1.03923		728910	115930	64026.5	365909	133546	272664	37536.7	15818.1	35520.8	57667.2	52487	61636	21412.1	34620.9	11691.7
251.665_1.18	251.665	1.18095		9525.19	13203.8	10147	8108.93	9838.82	10213.5	10020.6	9766.61	11155.9	11025.2	10014.5	12586.9	0	0	0
252.1458_9.92	252.146	9.91947		15415.7	13871.4	17713.2	15634	14322.1	16142.3	19600.8	16723.1	13416	17135.9	16373.3	23461.2	3921.37	4080.69	3612
252.1808_0.97	252.181	0.965442		204332	71416.1	32515.1	107724	78244.5	100396	75257.2	18601.5	37139.2	36102.5	33936.2	35896.9	4576.56	4478.56	2945.92
252.9644_14.37	252.964	14.3685		2743.31	2508.19	2811.42	2672.49	2554.37	2635.07	2026.34	2691.51	2580.41	3125.67	2977.76	2999.66	2228.05	1774.14	1677.79
253.0259_2.39	253.026	2.39456		4695.42	6793.6	3774.52	7159.79	7512.47	5349.52	4025.56	5388.15	5855.22	5586.05	5000.38	6160.26	2349.94	1698.37	149.858
253.0823_10.42	253.082	10.4244		10244.5	13663.6	21023.9	11714.7	11224.3	10119.4	9630.82	7881.73	8675.29	12366.1	12734.4	13487.5	5739.29	5364.72	5720.29
253.132_7.18	253.132	7.18393		22023.5	16680.8	18343.3	16806	15149.1	17701.8	14422.9	12556.5	14869.3	14217.4	15298	16792	8644.09	8405.16	6670.06
253.1645_1.16	253.165	1.16244		99804.9	104706	100705	97654.6	104403	93820.1	100303	95384.2	98760.9	101719	95754.2	99287	7116.83	7553.96	7238.55
253.1825_0.97	253.182	0.965442		32489.1	19597.5	9305.04	10780	10568.7	17646.5	14950.6	3496.97	8650.08	6915.4	9743.26	10885.1	6930.7	6065.06	7095.9
254.1635_1.16	254.164	1.15916		12916.7	13381.1	12767.5	16096.2	16453.1	11289.5	12486	10911.4	18533.2	15104.8	12276.3	48191.3	3892.97	5170.72	4917.74
254.2104_0.94	254.21	0.9394		44585	48677.7	23315.2	22525.1	29363.7	42901.9	39937.7	19279	24431.5	25424.6	25274.3	25579.9	7343.55	6392.88	6601.73
255.0378_12.9	255.038	12.9045		11652	10235.4	11448.7	8716.46	11056.8	10540.8	9448.8	11274.4	5944.02	8397.15	10913.8	11469.8	5198.84	5012.06	9307.01
255.098_9	255.098	8.9973		6685.55	5846.24	8833.77	6386.02	6560.54	6792.56	5817.29	4816.03	4186.98	8571.14	6920.45	11255.8	3232.32	2692.24	2502.81
255.1553_13.89	255.155	13.8865		277980	171215	250914	293583	272251	157201	244439	192123	290446	278060	263243	237821	9412.6	10466.9	10105.9
255.2065_1.3	255.207	1.30093		48359	8935.86	78935.4	56950.6	55674.3	75391.7	57183	55471.6	97206.5	51505.1	48114.9	63019.4	43816.3	40852.6	46438.3
256.1318_6.27	256.132	6.27		13962.4	24230.2	13356.1	41186.7	29200	33278.2	36703.9	35062.5	41099.7	13421.7	12308.5	9965.82	6200.36	4875.29	5646.96
256.1586_13.89	256.159	13.8867		27889.4	16666.9	27687.6	32768.5	30464.2	16557.6	27144	20845.8	30042.9	29271.5	27069.9	26331.6	3998.56	4140.52	4023.31
256.176_1.39	256.176	1.39108		1.3027e+06	1.33276e+06	1.31551e+06	1.32644e+06	918324	1.30887e+06	895650	879698	1.34997e+06	1.32829e+06	1.31695e+06	1.31127e+06	23486.4	21599.7	23453.2
256.2632_0.95	256.263	0.947733		52294.8	47459.2	17512.3	31173.6	24296.4	18143.8	24815.3	10832.9	6644.01	20256.2	17853.1	19216.4	5522.08	5071.75	4855.73
256.2998_1.66	256.3	1.66288		21708.3	27725.9	31402.5	35481.6	30903.3	17416.6	60936.6	32008.5	35069.7	30864.8	31957.4	31221.5	8513.32	11008.6	8554.15
257.1019_1.25	257.102	1.2478		14440.4	12016.8	8997.17	9670.9	15427.6	12277.3	11641.6	11920.3	11394.5	15126.9	12330.1	10519.3	9623.15	10223	9532.27
257.1365_0.96	257.136	0.964333		27445.3	22044.8	12502.9	18564.5	23181.7	29528.1	23800.6	6312.24	15897.2	13853.4	15551.2	15292.4	5564.79	5097.12	6022.64
257.1599_13.89	257.16	13.886		6665.36	4386.66	5333.99	4355.66	5334.23	3204.99	4157.12	4564.85	6373.77	6404.83	5826.06	4138.01	2531.95	2681.97	2775.26
257.1791_1.43	257.179	1.42993		161388	162585	157394	165842	112973	162051	109641	105914	165553	164493	165528	173046	19801	18235.8	16146.8
257.1934_1.11	257.193	1.11403		8720.56	6130.92	6879.95	6616.03	8256.52	6114.94	4768	6235.03	6356.34	6338.21	6179.61	6859.34	4637.94	4083.89	4042.86
257.3032_1.66	257.303	1.66284		4584.61	4045.22	5304.67	6795.3	6469.03	3580.73	12546.1	5118.47	6728.48	6550.97	5482.06	5059.42	882.392	1385.35	1312.85
257.9197_14.38	257.92	14.3763		2029.19	2038.32	2269.75	2198.53	1841.67	1550.46	1846.75	1613.58	1465.13	2250.34	1297.38	2207.8	1467.85	2028.23	1177.13
258.1106_12.34	258.111	12.3438		12232.8	11312.4	15351.4	8482.2	9209.49	8472.11	13765.9	10362.4	12976.2	9861.34	14783.9	11892.2	14359.7	13606.2	11746
258.1693_1.24	258.169	1.24416		21765.7	17342.3	17647.7	18780.7	20950	17285	20985.1	14650.9	17967.6	26329.4	22785.8	21486.1	27479.2	27382.9	28204.7
258.2805_1.53	258.28	1.53244		15536.5	31400	21772.4	18013.6	25441.3	10734.2	14599.9	17831.5	24939.4	20785	22246.6	20489.7	5779.47	5413.22	5739.5
259.069_8.93	259.069	8.93217		1005.07	1740.09	2389	4415.13	4261.83	3374.07	7400.33	5016.75	7944.48	1872.08	2117.32	1932.84	1081.76	1454.36	744.272
259.0929_13.49	259.093	13.4947		19072.9	20356.7	23207.4	18091.2	18293.7	25992.6	17801.7	23344.4	16644.2	20567.6	21857.8	25222.6	1983.66	2322.31	2086.81
259.1111_3.95	259.111	3.95117		9379.62	14803.5	7202.19	21194.5	17404.9	15547	28376.9	31668.9	33645.1	11820	12559.5	8918.79	4704.01	6762.26	5128.86
259.2833_1.52	259.283	1.52349		2356.95	4697.94	3744.63	2450.59	3245.1	1701.02	2461.99	2966.74	4439.62	3526.16	4276.5	3192.46	561.35	155.492	313.629
260.0614_9.86	260.061	9.86072		4157.3	3318.16	2654.17	3525.5	3713.43	3516.45	4726.37	5930.51	3333.02	2882	4868.89	5092.75	2547.56	5057.43	2871.41
260.0964_13.49	260.096	13.495		1783.44	3257.06	2403.44	2659.11	2881.43	3161.13	1837.91	2366.39	2649.64	2579.93	2234.51	2305.96	1485.25	1027.28	844.296
260.1269_13.62	260.127	13.6172		5721.53	5377.8	5782.55	5365.83	6375.95	2965.18	4531.99	4495.6	4770.05	5196.69	2364.11	4961.25	3059.74	2197.07	1949.67
260.1857_1.14	260.186	1.13955		147868	146220	174694	141537	178883	161900	123737	140640	187952	187596	182961	182815	10544.8	11531.6	10806.8
260.7607_7.27	260.761	7.27497		4615.07	6795.79	4978.25	3910.98	4055.83	5320.19	5201.27	6482.7	4525.04	4394.64	4802.84	4176.2	0	0	0
261.0458_12.92	261.046	12.9151		33551	31772.1	30125.8	28812.7	35753.9	38857.5	31434.2	29936	27379	33623.1	30551.7	33473.6	20455.6	20689.1	31598.3
261.096_2.44	261.096	2.44298		13393.4	29006.4	12967.5	23018.8	13549.5	10230.4	33298.7	10768.2	11942.4	8945.14	10300.5	9247.5	7346.26	6258.27	7670.31
261.1084_13.31	261.108	13.312		843851	738152	908765	810965	930769	1.03277e+06	1.06431e+06	1.25143e+06	754972	854145	928004	991462	10319.1	9484.39	10804.4
261.1104_0.96	261.11	0.956933		3138.9	2553.48	2842.73	0	3056.31	4773.87	3879.88	0	1524.66	3430.24	2620.36	3356.08	3332.95	2270.21	1883.43
261.1303_1.45	261.13	1.44817		77800.1	82402.9	70482.3	93181.8	89067.5	86958.5	103807	101575	124396	78547.8	72204.3	72124.6	15868.8	12802	12050
261.1884_1.14	261.188	1.13968		21363.1	24190.8	24469.4	22344.5	26477	23885.2	19560.6	23176.4	27653	28211.1	28547	27552.2	5351.97	4470.05	3729.97
262.0488_12.91	262.049	12.9128		2951.31	3120.68	3142.17	3649.05	2406.53	4728.5	3168.13	3007.03	4145.94	3845.58	1919.01	2824.25	2261.05	2486.92	3057.29
262.1114_13.31	262.111	13.3119		97410.7	87271.5	102917	95014.4	118727	120685	133856	108277	73415.3	79041.5	89724.8	128296	4607.45	3659.66	3572.52
262.1874_1.15	262.187	1.14725		87759.4	3212.13	4293.24	12472.1	3946.54	2872.13	11865.4	58874.9	4079.63	3853.84	66932.1	75993.8	15230.5	13804.5	15202.7
262.2382_2.07	262.238	2.06982		65749.7	46401.8	47894.7	47437.5	38544.4	37866.9	42913.4	39001.8	39955.1	37589.3	41178.3	38484.8	36898	292635	37253.7
262.7581_7.27	262.758	7.27461		7235.31	6025.65	5938.41	6805.63	5998.42	4474.58	6434.51	5637.67	6484.66	5319.36	4961.21	4818.92	0	0	0
262.9068_13.31	262.907	13.3124		27031.3	22055.9	26679.7	11507.8	8800.9	22254.2	13073.8	9710.46	12882.4	12395.7	30995.6	38655.8	4758.78	5055.39	5643.91
263.0876_14.88	263.088	14.8752		58962.9	43572.8	58772.2	56415.6	65784.8	40984.8	65619.6	60951.1	44999.4	52113.8	54203.7	59899.5	4912.15	3313.08	4305.37
263.0876_14.38	263.088	14.3844		72023.3	72953.3	68330.1	73549.8	70580.4	72533.3	72504.7	81842.2	72735.8	74785.3	75833.8	71580.7	69901.3	68831.9	50952.3
263.1125_13.3	263.113	13.3037		14580.8	11862.1	15494.9	12580.3	14098.2	18797.2	12944.1	13483	14518.8	14358.7	12846.7	12418	1922.75	2194.54	2573.95
263.1583_1.32	263.158	1.31657		14777	12771.6	10374.8	14957.3	10619.5	11959.9	11105.5	10764.9	15271.6	12744.5	11561.2	9945.42	6607.17	7120.41	6353.73
263.1892_0.95	263.189	0.947717		17571.6	7934.13	5790.5	10456.2	7374.07	15410.3	7160.69	1648.87	3283.35	6454.27	7026.24	6304.74	7417.22	2650.48	4170.94
263.2231_0.9	263.223	0.897942		9553.27	4436.05	5278.71	3414.97	5150.94	8162.02	7515.43	4208.74	6052.22	8441.51	6141.92	6423.87	2040.17	2568.52	1875.96
264.091_14.38	264.091	14.3834		6851.65	6245.94	7169.1	6779.55	7101.78	7651.87	8994.7	7704.57	8828.09	7430.84	7268.76	8665.3	6653.87	7711.33	5515.22
264.0912_14.88	264.091	14.8793		6598.62	4774.56	6601.94	7129.25	7137.13	5228.24	7823.83	7118.43	5247.86	7036.3	6855.99	7985.5	1546.32	719.59	1305
264.7554_7.27	264.755	7.2655		2250.75	2378.44	2158.1	2702.03	2296.82	2315.57	1961.62	3268.97	2016.62	2516.91	1864.74	2592.04	0	0	0
264.8447_7.17	264.845	7.16625		4711.98	3663.81	3671.44	3591.43	4224.61	4319.57	4391.76	3783.06	4416.77	4473.68	4544.67	4218.78	246.189	0	0
265.0351_8.37	265.035	8.37295		24764.9	23990.4	24495.2	28963.7	30875.6	30101.6	23060.3	37501	27792.2	25185.4	21070.4	23861	133.485	409.054	376.393
265.0561_9.44	265.056	9.43861		4242.88	4752.97	3534.89	6158.58	6731.76	5787.28	10156.1	6575.1	8522.87	4244.71	3898.44	5349.61	1476.49	1406.67	2154.13
265.0563_9.05	265.056	9.04537		3535.87	3096.93	4361.83	6061.46	6875.35	7986.8	10490.7	8657.14	9544.55	4444.06	3475.15	4006.63	2672.97	2077.11	1644.47
265.1655_1.17	265.165	1.17218		30821.4	44963.7	33108.8	31722.6	32251.4	31571.3	24641	31539.2	31790.6	44166.3	71313.1	32296.9	10818.3	12763.9	8920.86
265.2009_0.97	265.201	0.967		17369.6	6878.29	9552.31	9856.89	6728.72	11817	3587.86	3491.57	5942.96	6939.44	8385.71	10553.8	3504.76	4100.15	1815.25
266.043_8.36	266.043	8.35642		3857.19	3108.05	2897.44	4986.62	4901.06	5529.63	6702.36	6316.58	4015.48	2234.34	2409.96	2836.14	434.448	0	284.662
266.1522_7.19	266.152	7.19093		42985.4	41290	40869	44305.2	42139.6	38735.4	39784.1	46485.7	43545.3	43699.7	54155.9	45922.6	27723.2	27450.4	31251.6
266.172_1.19	266.172	1.18663		48652.5	73540	19742.7	65090.4	23771.2	10326.8	53000.5	25528.7	29180.3	21532	22169.9	24399.8	15888.3	16002.7	16912.2
266.842_7.17	266.842	7.17455		1697.37	1301.97	1688.95	1784.59	2313	2193.15	1056.08	2437.94	1964.61	1861.6	1891.29	1151.59	158.758	0	122.748
267.0955_2.37	267.095	2.36958		117209	142540	103269	123334	96105.8	90493.8	95874.5	69590.6	88486.4	100083	106796	105239	6971.44	8034.21	7771.43
267.1153_1.01	267.115	1.01271		11888.4	11857.6	12878.5	5946.08	13415.9	13757.2	14094.2	10621.3	13910.4	11958.1	12908.3	13220.3	2016.44	2075.83	4031.85
267.1331_1.92	267.133	1.9215		30714.7	47657.9	32964.6	29026.4	25478.4	24717.2	38192	44570.2	31777.6	40860.4	37002.9	46363.4	9424.41	7293.47	6801.13
267.1537_7.18	267.154	7.18448		11632.9	10501.4	10559	12125.9	9860.15	11551.4	9272.24	10571.5	10700.9	10719.2	11675.7	8904.33	7315.67	7539.55	6418.88
267.1733_0.91	267.173	0.914483		65919.5	118053	94692.5	20987.6	113425	111077	193844	84909.7	150169	122163	49648.2	161578	23654	16976.1	10299
268.1002_2.37	268.1	2.36955		16376.7	17859.3	13237.2	15362.6	11611.8	11611.4	10715.5	9335.77	10300.1	12161.1	12249.4	12555.2	5624.72	6206.14	5669.3
268.1058_4.23	268.106	4.23123		7492.46	9113.09	10081.6	9770.35	9006.23	7530.52	9014.31	6612.81	8522.64	7684.59	8969.42	8542.96	5232.05	6361.44	6018.04
268.1783_0.99	268.178	0.991017		13366.1	12018.7	9385.03	12935.3	18997.2	3698.47	30967.5	6174.32	16249.9	6359.24	7618.7	21479.2	6256.07	4428.15	3827.03
269.1595_2.05	269.16	2.05361		35438.5	36993.1	35265	43329	42508.5	37047.9	34704.7	36743.4	34767	37906.6	34865.1	36721	9798.21	10115.6	7544.84
269.2227_11.95	269.223	11.9471		7338.11	6127.76	9514.85	25841.9	5282.67	4317.1	2097.77	13970.7	10598	8054.52	9829.46	7216.81	3298.66	2843.33	3219.81
269.2586_0.91	269.259	0.908542		28065.8	15017.2	15908	17509.1	16558	23224.3	25341.8	17226.2	17974.3	23365.1	13084.3	14440.8	366402	138711	28824.9
269.2589_1.57	269.259	1.57357		78160.5	80899.5	52697.6	60761.3	89361.7	59865.8	77046.8	82033.7	77129.4	54169.7	75994.4	58526.3	85705.2	84947.1	84463.3
270.1911_1.16	270.191	1.16287		124192	123319	120743	128735	122179	124124	126553	117723	129246	125381	122266	124669	6007.82	5918.03	4530.28
270.3151_1.96	270.315	1.96219		6774.25	4928.61	8007.1	11882.4	7781.51	4374.88	11437.9	10204	8633.61	9175.27	8777.6	8430.36	7347.38	7537.57	6716.63
270.3157_1.5	270.316	1.49648		18297	21500.3	22915	26297.4	26088.2	15187.4	62114.9	25651.7	26989.8	32078.3	22880.8	23605.8	6006.11	7317.51	6764.5
270.7893_7.2	270.789	7.20418		4385.32	4176.11	3313.5	3631.33	3316.48	3176.99	2572.17	2967.91	3068.28	2592.39	3494.49	4439.98	689.008	0	116.216
271.0905_5.46	271.091	5.46268		14342.4	13578.1	12798.1	10595	10997.9	13328.5	9919.67	10137.6	10393.1	12247.1	12775.2	13593.9	5645.17	8111.25	4916.09
271.0928_10.42	271.093	10.422		14258.5	14797.2	18671	12704.8	13716.2	11742.3	12525.1	10519.8	14965	20718.8	17097.3	17837	4329.63	3860.68	3224.55
271.1182_9.58	271.118	9.58362		5237.13	4257.56	4588.63	5366.16	2781.17	3757.4	4360.72	5053.34	4664.53	5067.28	2984.96	3922.12	2620.32	2800.49	2537.39
271.1947_1.16	271.195	1.15625		20363.7	21473.1	18216.2	22156.3	19760	21813.3	18255.8	17985	21347.8	17322.4	18510.4	20284.5	7523.68	5858.22	6531.27
271.2287_1.03	271.229	1.0299		9918.12	7356.25	10503.6	5395.04	3963.68	3587.97	9504.93	7833	1707.64	4316.78	2802.29	11090.2	8985.79	7999.67	9228.9
271.2378_10.22	271.238	10.2184		7634.79	4512.53	6445.82	18903	3925.06	5435.03	4832.57	13154.4	10494.3	6077.26	6893.31	7881.4	6121.32	5260.17	4863.75
271.3191_1.5	271.319	1.49652		2988.54	4275.22	3742.6	5485.66	4819.77	4354.31	13616.9	4274.47	4489.5	3517.11	3968.87	4339.72	3693.81	1512.86	571.935
272.1253_2.07	272.125	2.0702		40723.2	57183.5	46728.1	47005.8	45520.3	31098.4	71209.5	52803.4	68111.1	41600.9	42907.8	49500.4	5281.6	4410.37	5458.29
272.1269_9.91	272.127	9.91122		35423	33908.7	35358.4	34568.8	33448.7	34232.2	35845.6	39207.7	28860.7	31863.4	34015.3	39941.3	2779.63	3070.71	1934.45
272.7871_7.21	272.787	7.21306		3462.28	2631.59	3890.63	3546.91	3681.25	2190.39	3516.23	2771.47	2788.27	2585.34	2416.8	2541.16	549.94	336.353	522.009
272.8625_13.28	272.863	13.2788		4584.08	3197.22	6006.85	4954.85	7096.4	8808.6	9053.41	9673.49	4228.97	5066.72	5789.62	6850.22	2163.32	1128.12	662.793
273.1232_9.91	273.123	9.91122		143857	144814	141960	125889	140365	134668	134043	150437	106792	128925	137526	155934	2648.89	3041.45	2247.04
273.1275_2.24	273.128	2.23572		18624	32338.8	16490	21068.4	13344.6	21612.7	44737	27870	46285.8	4016.92	19513.6	22680.5	8813.18	7596.71	11274.8
273.1642_1.04	273.164	1.03923		59332.4	13369.4	3841.17	24992.3	10536.7	22067.6	5845.19	483.178	2749.26	4536.54	4494.89	7398.88	8474.25	7423	5812.91
273.2436_0.9	273.244	0.897833		16058.4	9117.15	18643.6	7592.11	7044.04	5439.38	12264.9	11682.5	10041.2	11221.8	9818.77	18188.2	2824.67	2656.81	2881.17
273.6779_1.19	273.678	1.18883		7747	7763.15	8837.74	6371.54	7839.57	7616.87	9022.39	8064.34	8121.61	8307.5	6500.62	7557.6	0	0	0
274.1033_14.88	274.103	14.8836		4905.45	2674.9	5306.84	3945	4890.77	4405.88	5417.58	5313.78	5148.33	5621.82	3122.77	5638.59	2692.97	1162.39	2255.17
274.1124_2.59	274.112	2.59405		26787.5	15689.5	20798.7	20597.7	21837.3	21813.8	10344.6	20702.4	19407.4	25527.6	20676.8	21401.2	4440.21	5154.16	4760.23
274.1267_9.92	274.127	9.91952		14749	16145.6	15192	16162.2	14907.2	15592.6	16762.9	15989.1	15434.2	13861.2	15404	15373.9	2091.49	2269.61	1639.33
274.1405_13.21	274.14	13.208		8351.28	10978.5	9657.17	8074.47	6672.37	9356.19	5104.84	3813.31	7799.53	10322.2	8253.95	9695.16	1840.88	1766.59	2248.95
274.2011_1.12	274.201	1.12234		122879	115275	109582	128860	147179	145772	95248.9	88788.9	143594	115448	114168	110802	17096	17528	14479.6
274.2741_2.14	274.274	2.13822		229861	253011	237212	352428	229671	178006	292843	312970	234277	229934	274039	307903	153485	153206	167385
274.8735_7.18	274.873	7.17963		3118.66	3928.71	3948.62	4736.72	3487.71	4561.79	4780.46	3749.2	3897.63	3753.68	3793.09	4537.06	0	0	0
275.2043_1.12	275.204	1.12197		20127.6	18477.4	18298.2	20909.7	25903.3	21141.7	15919.2	15107.7	22920	18065.7	17107.5	16992	8999.99	7491.59	8451.62
275.2773_2.14	275.277	2.13685		40484.8	44188.5	38397.5	89533	34544.1	34870.8	68453.9	60420.7	38741.4	37560.6	35424.3	43503.1	28455.5	26998.8	27939.8
276.18_1.29	276.18	1.2931		12805.8	12927.5	11719.6	12510	11758.6	10105.8	16663.2	2258.98	15715.4	11972.4	13074.9	11231	5389.49	4684.6	3161.57
276.9641_14.37	276.964	14.3717		2964.85	3494.41	3539.52	4061.27	3327	2836.09	3246.35	4276.34	3501.54	3563.31	3938.39	4030.16	2235.43	2866.77	3869.63
277.0188_12.91	277.019	12.9106		3941.14	3315.32	3925.38	3614.67	4713.61	3944.45	3622.04	3030.62	1072.88	2151.17	2885.88	2666.9	2544.87	2386.74	3732.1
277.1033_13.31	277.103	13.3117		26013.5	28361.9	41683	30904.6	35597.9	42695.9	39315.6	36050.3	22968.8	34921.6	36794.3	37494.6	3452.42	3181.62	2885.4
277.1068_1.42	277.107	1.42112		22475.6	23485.1	25433.3	23193.2	12392.4	21841.6	20513.9	24141.2	22719.6	24282.4	21171.3	21848.5	5966.31	4520.35	5218.62
277.1909_5.61	277.191	5.61233		38629.4	22670.9	31453	88598.7	35731.4	15172.8	14518.2	91522.5	113852	33436.3	31048.5	32536.5	6254.09	6585.82	5648.29
277.2042_0.91	277.204	0.906167		24302	21359.7	14650.1	21998.5	5230.51	22898.3	12807.5	8187.53	12569.8	20514	13996.9	16800.1	4402.18	4029.69	4071.37
278.1074_13.3	278.107	13.2955		3083.08	3281.52	3931.08	3166.44	3653	4022.57	4343.07	4022.07	3064.69	4474.57	3798.99	5342.22	1039.17	1155.84	1358.98
278.1938_5.61	278.194	5.61243		13796.8	12604.4	7390.98	17144.7	7300.77	4156.18	5520.66	17667.2	22156.6	7506.55	9039.37	10215.4	4729.83	4610.14	4918.84
279.0829_13.3	279.083	13.3039		9431.93	5661.2	6036.69	8199.12	8581.82	9436.02	8995.15	18035.4	14267.2	10783.8	4092.98	11487.2	2655.12	2614.92	1383.5
279.1183_13.24	279.118	13.2372		5491.24	2665.22	5526	6568.76	8049.31	12869.7	8854.58	4767.29	4933.89	7920.78	8534.84	8846.29	1467	1853.59	1006.65
279.1718_0.89	279.172	0.88955		26679.4	906141	805942	555363	469865	74170.5	868342	734288	572510	855373	104704	788329	12912	9326.48	12044.7
279.2067_14.88	279.207	14.8836		29747.4	29927.5	23630.5	36424.8	28067	21934.2	28030.2	37539.6	32196	32702.1	27211.6	21010.6	11542.7	12893.7	12201.2
279.2067_14.38	279.207	14.3847		20558	32166.9	23968.6	23241.6	21351.8	24344.9	32497	34517.5	41606.6	18628.1	37921	24462.9	18081.7	20914	19673.1
279.2067_13.29	279.207	13.2873		36976.5	27991.6	46906.1	37853.3	33905	59507.5	42046.9	95424.8	37786	39974.5	31665.4	46315.7	12092.7	11136.9	10732.8
279.2067_2.26	279.207	2.26057		76284.4	91660.4	65409.9	76430	63607.5	70879.8	64411.4	67787.7	71114.2	73241	65005.2	44917	58550	59251.6	54443.1
279.2173_0.96	279.217	0.955833		44279.7	83745.2	4831.87	33654	31276.4	19432.1	11843.6	3132.91	40269.9	67117.1	5320.66	53002.4	17999.1	14848.5	17169
279.2829_1.58	279.283	1.57553		1888.5	1852.85	1923.46	5435.37	1055.41	1270.91	3398.17	4377.13	1880.35	2221.14	2483.7	2421.14	0	155.177	0
280.1706_0.91	280.171	0.906033		78576.3	23304.6	12883.6	43929.4	62283.1	16074.7	9153.56	41375.7	39060.7	13316.9	61935.9	51514.1	4392.76	4812.35	3187.38
280.2109_0.94	280.211	0.939433		33357.9	10686.3	10708.1	21668.7	15788.2	26242.9	19977.4	120392	10083.5	12396.1	10224	11792.5	4884.2	5455.34	3660.31
280.2615_0.98	280.262	0.97505		130325	72363.4	31247.6	96495.9	56434	12757.5	31595.1	18132.4	6594.9	27717.3	27361.3	41917.3	4530.62	4264.24	5503.52
280.8185_7.19	280.818	7.19114		11570.5	11624.5	10524	9942.95	10994.4	10277.5	11882.4	9292.93	10989.9	9962.3	10559.9	11660	99.7251	0	0
281.0507_8.94	281.051	8.93838		4028.31	4854.46	3732.44	6623.5	7363.21	9237.62	12047.6	11405.1	12196.4	3225.26	3158.22	3854.57	2279.42	2514.99	1717.5
281.0517_0.86	281.052	0.863692		7788.04	5603.78	22216.3	3169.93	14460.6	6055.26	10303.7	6961.75	9839.85	10009.1	9991.92	34826.7	31641.7	27179.3	3690.48
281.089_7.18	281.089	7.17736		5093.73	6472.25	4913.69	5224.67	5209.59	5332.98	4415.64	4157.92	5488.71	3319.45	4978.45	4458.88	3885.69	3450.09	2006.99
281.1294_1	281.129	0.9976		83165	16629.8	81955.2	375454	35290.9	8671.63	7929	273338	117695	84203.2	85759.4	79445	8175.74	26761.3	7243.3
281.2097_0.95	281.21	0.948417		9258.28	22379.7	19605.4	7706.79	5775.74	8161.65	21408.3	15836.8	7936.14	10204.8	10668.7	18097.5	4138.53	3144.07	2581.98
281.2715_0.89	281.272	0.889592		27526.4	9342.17	7958.37	7065.93	4490.43	7455.78	9648.64	7218.02	5031.56	26734.7	9462.55	9222.21	2996.5	3495.19	3630.58
281.2964_1.6	281.296	1.59637		5196.99	3215.29	8605.41	24192.6	5273.93	3405.83	7579.04	16977.5	9246.01	7017.35	7237.53	6920.18	9285.33	10244.2	7029.65
281.919_14.38	281.919	14.3847		3355.88	2224.95	2739.78	3140.22	2945.83	2842.33	2860.26	2502.3	2625.67	2662.48	3531.4	3350.34	1980.43	2769.2	3163.73
282.0537_0.86	282.054	0.864583		2474.91	1206.11	7660.45	1964.77	3139.11	2124.72	4261.6	1584.45	2898.79	2023.95	2709.16	6390.89	9259.54	7608.13	2379.3
282.1222_7.17	282.122	7.17478		7882.37	8140.48	5231.23	7775.09	6695.81	3819.73	4206.96	3966.07	3033.38	5173.95	6166.83	2844.14	3724.24	3973.25	2914.9
282.2792_0.94	282.279	0.939592		124650	22021.3	48534	5912.8	170730	37304.3	5675.02	28731.4	6086.72	49119.6	49534.7	49415.5	36132.3	11459.8	10396.1
282.3157_1.52	282.316	1.51895		5351.23	5513.45	5061.64	7446.79	7211.37	4396.73	19655.1	6635.88	7858.03	6935.7	6855.74	6078.23	10271.4	8917.5	10775.5
282.8159_7.19	282.816	7.1926		6987.67	7132.17	7054.88	6054.08	6018.79	7576.43	7703.08	6776.15	6530.14	6248.75	6032.46	6829.9	0	119.438	0
283.0277_12.92	283.028	12.9202		15870.8	12760.5	12507.2	11515.9	16249.2	14267.3	14019.9	13599.6	10002.5	10297.7	12883.5	12704	6470.19	10570.8	11457.5
283.0699_2.37	283.07	2.36954		11002.3	12808.2	8892.83	10373.4	8625.2	7913.46	8234.75	6963.81	8711.77	8671.05	8482.77	9312.19	3832.41	4587.55	3721.26
283.0748_8.36	283.075	8.3565		4026.95	3558.78	4147.71	6793.37	8132.38	8279.41	14950.3	12265.8	15603.4	4429.76	3686.08	3435.98	1865.31	1721.3	922.455
283.1762_1.46	283.176	1.46319		2.77217e+06	2.96843e+06	2.95058e+06	2.84451e+06	2.87502e+06	2.85218e+06	2.8944e+06	1.80708e+06	2.97599e+06	2.85429e+06	2.88756e+06	2.98384e+06	44083	45867.1	37578.3
283.2812_0.94	283.281	0.939733		30064.6	8233.1	7816.23	8142.27	40146.5	14232.4	7442.78	5433.1	6279.03	15151.5	16418.1	6689.27	14747.9	8389.54	6839.01
284.1772_0.99	284.177	0.985142		165396	204462	147939	165460	187663	143854	146786	147942	186054	182827	184165	152761	6520.59	6269.05	5002.8
284.179_1.46	284.179	1.46322		363885	378942	394851	373805	253550	362185	386397	228447	378769	374659	374608	389556	16526	16644.9	14576.7
284.2002_1.01	284.2	1.00553		380601	392095	393869	418616	395335	396619	399645	378709	438942	404854	398184	395163	5826.23	6310.62	4688.82
284.2702_9.2	284.27	9.19778		5137.78	3886.41	6114.52	25789.7	3192.9	1762.95	2975.1	9580.92	8597.49	6357.29	6394.1	5145.03	1176.5	1564.95	771.208
284.3158_0.9	284.316	0.89795		17094	6639.21	7967.47	9026.1	19187.3	26928.8	16854.5	7041.01	8610.39	9209.68	8518.22	7591.53	2661.67	2823.71	2376.94
284.3315_1.61	284.332	1.61285		159651	157484	215364	250836	203504	124197	400102	201064	236380	199232	206344	197176	13789.6	10824.4	10950
284.8141_7.2	284.814	7.19967		1573.22	1470.72	1842.99	948.669	1633.79	1065.45	1390.08	1384.48	1390.62	1035.75	1427.97	1405.33	0	0	0
285.0695_14.05	285.069	14.0524		19524.4	22873.2	27398.3	23303.1	28937.7	29882.8	18760.2	20876.4	13378.2	14519.7	24115.5	23293.4	4260.8	5133.28	7834.76
285.1659_13.8	285.166	13.795		31004.1	21201.4	28964.6	29937.6	28015.7	17285.2	25647.3	21564.2	25959.6	30957.6	28052.2	26615.9	3552.72	3258.01	3095.7
285.1793_0.99	285.179	0.989083		31202.9	36276.6	23488.1	28532.2	29719	9269.52	29065.5	26217.1	28287.9	33057.9	33098.1	25180.9	6636.11	6227.99	5274.88
285.1808_1.46	285.181	1.46323		64830.6	58832.7	62052.4	74686.4	72546	44663.6	43870.9	63457.7	71491.4	71976	70644.1	67139.7	20888.1	20064.1	15354.9
285.2033_1.01	285.203	1.00553		55767.5	57963.2	55349	55024.5	55552.4	52950	55727.8	49909	57608.8	55715.1	59417.4	61469.5	6001.88	6656.38	5063.16
285.2673_10.75	285.267	10.7511		13332.9	4873.43	12794.3	38457.1	3928.16	2185.57	2210.95	29882.1	11098.8	13946.2	6331.17	16907.2	6076.94	1637.21	5128.92
285.3349_1.61	285.335	1.61287		32584.4	34200.2	40586.1	51990.4	38968.4	26448.1	82287.4	43552.9	42867.9	42022.9	40014.2	46032.5	4612.8	2783.2	2197.98
286.1861_2.05	286.186	2.05374		19509.8	19829.5	21330.2	20033.3	22244	20132.1	20131.9	19252.5	19733	24196.7	20773.8	21028.7	7644.35	7598.46	6862
286.204_1.01	286.204	1.00539		8489.25	3721.08	9392.33	7777.13	6744.56	7688	9654.12	8957.98	8017.55	10047.6	8495.74	12420.1	5185.68	5308.62	4019.99
286.3102_1.49	286.31	1.49327		17460.4	18009.5	10261.3	6814.36	6608.99	14602.8	19472.6	4872.42	9481.48	7815.47	16973.3	14387.5	10776.1	12796.8	11264.8
286.3383_1.61	286.338	1.61291		3383.31	3674.98	3597.31	5352.51	4764.34	2028.93	8346.34	3674.35	4190.82	4131.1	4203.41	3927.61	2792.23	4117.27	2709.51
287.2592_0.9	287.259	0.89785		12017.3	11112.6	23326.9	8492.26	7324.77	5308.88	17438.5	15752.2	2264.58	9844.81	8361.13	25561.9	441.732	150.29	260.605
288.2281_1.2	288.228	1.19536		25446	51950.4	14799.3	43874	9492.77	8007.52	34001.1	15906.3	17769.5	12381.8	8750.57	14357.6	7443.35	32537.5	6268.25
289.0949_9.91	289.095	9.9112		3658.43	3804.4	5061.77	5052	5142.37	3922.59	4328.04	4870.44	2889.71	5289.61	4462.01	4397.44	2823.21	1679.98	354.699
289.1079_3.56	289.108	3.55868		13383.3	11490.7	14004.6	13003.6	16833.4	11858.2	11748.7	10974.2	13560.6	16007.7	14001.8	18386.9	5668.56	4526.28	3625.15
289.1187_1.88	289.119	1.87897		59110	81006	59670.6	119409	112475	100967	185701	163533	232478	58353.9	58736.2	64475	6468.86	5964.5	6761.61
289.1273_1.26	289.127	1.26217		22356.5	26426.9	24722.6	22562.1	25535.8	24285.3	24369.7	22032.4	27507.5	26067.4	23944.2	23263.2	4056.5	3441.44	3525.96
289.2152_0.96	289.215	0.961825		5635.57	11432.9	9148.16	7799.7	5160.69	7851.26	4778.75	4395.93	7520.82	14998.1	13448.6	7575.42	4350.32	3418.77	3689.44
289.276_0.89	289.276	0.889617		18556	16390.6	27678.9	10917.4	20671	10140.4	20487.4	17123.1	13494.3	29913.5	29200	25616.5	7064.6	43168.7	5757.58
290.1222_1.88	290.122	1.87898		10763	12611.2	11232.1	21678.7	18854.3	17657.7	32026	27902.8	38639.6	13835.3	11250.9	12751.3	3191.1	3113.5	2939.16
290.1961_1.28	290.196	1.27898		21626.7	18020.4	12658.2	20264	12844.1	14563.6	12596	15544.7	16457.8	14997.4	14483.6	12539	16193.3	13746.2	12228.7
290.2691_1.93	290.269	1.93203		294132	206213	341426	695832	245175	266579	243901	518731	339402	344401	284288	315284	169899	174456	175311
290.8473_7.19	290.847	7.185		22925.5	23102	22539.6	23614.2	25654	20050.2	24244.5	21471.9	20185.5	19171	22539	22797.1	246.541	119.645	0
290.9793_1.24	290.979	1.23715		1201.99	1382.54	1083.26	1714.55	1616.14	1915.38	1988.5	1327.89	1574.38	2652.04	2312.11	2426.23	182.676	316.196	0
291.1031_1.17	291.103	1.16524		5967.54	5954.35	4939.46	5611.34	5992.94	6385.99	6577.7	5657.47	5364.21	5010.82	6161.38	4765.68	7801.53	5433.53	2710.67
291.1033_0.65	291.103	0.6487		3569.87	2523.51	3455.37	3659.73	3752.65	6260.61	3254.67	3670.94	4318.57	3957.16	3341.88	3947.78	4741.55	5366.5	1549.03
291.1289_2.46	291.129	2.46071		28801.8	13938.7	43040.1	11429.5	37626.6	37008.5	3753.21	45189.9	33328.5	33426	40407	34728.4	4504.86	5219.67	5138.86
291.1302_13.32	291.13	13.3205		715870	696981	837564	448683	691530	842299	650788	1.09209e+06	314153	493333	598684	941233	8381.28	6534.78	7688.86
291.1304_13.86	291.13	13.8608		18754.8	20035.5	20290.3	15323.4	19320.9	28554.9	32094.9	39179.7	11877.5	19986.6	22399.6	29392	1925.99	2069.76	2123.91
291.2064_2.27	291.206	2.26513		81828.8	206519	113709	75943.6	79227.4	110959	86474.2	83390.5	124959	83479.4	72305.9	91995.1	60342.9	63066.5	59920.9
291.2241_0.89	291.224	0.885125		20008.2	15991.2	20459.4	12331.4	44873.8	26133.5	14450.7	14109.7	10527.1	28806.8	17829.9	19608.1	24197.3	24357.4	19066.8
291.2719_1.96	291.272	1.96354		63807.2	52211.3	61541.3	120135	44540.7	57309.4	43228.2	85919.2	122713	69286.6	59521.8	116214	52380.6	50493.4	38238.1
291.9066_13.28	291.907	13.279		4562.76	3488.22	5757.67	5723.94	6009.41	8794.23	9428.64	11521.1	3748.92	4921.61	4722.47	7429.77	1143.2	106.628	426.337
292.1142_14.86	292.114	14.8586		296000	209779	275671	258302	306356	187585	335811	339806	183256	220359	248692	297713	1482.64	589.558	1699.38
292.1144_14.38	292.114	14.3764		499651	506654	517320	391296	494997	480645	526656	553160	330736	449161	505327	565575	216156	220617	262332
292.1157_13.55	292.116	13.5453		338443	255408	166436	130122	320768	219493	242632	583407	111117	175631	379049	271222	6909.15	3850.94	7148.64
292.1249_2.47	292.125	2.46932		218320	78797.2	330267	129478	296994	300184	50598	336904	270370	333790	314589	346480	11407.1	11327	9518.24
292.201_0.98	292.201	0.975983		318743	181989	306117	791902	198533	113055	120243	528496	370740	307669	328326	262848	10234.1	10614.8	10765.3
292.8457_7.19	292.846	7.19112		6075.4	6904.89	6656.13	6776.37	6430.27	7167.1	6599.38	5807.02	7192.11	6008.06	6384.95	6091.05	0	0	134.403
293.0481_3.56	293.048	3.56418		5348.28	6831.78	8087.07	8927.83	5811.35	4181.81	8196.71	6980.14	7755.15	5927.03	5179.77	5040.25	4400.84	4963.42	3876.83
293.0988_13.28	293.099	13.2787		3.66531e+06	2.29885e+06	4.79942e+06	3.36364e+06	4.67888e+06	6.57194e+06	6.85884e+06	9.93019e+06	3.03684e+06	4.50511e+06	4.76461e+06	6.35096e+06	5431.92	4394.09	3923.55
293.0999_14.38	293.1	14.3764		372534	364739	361843	347881	368894	373839	380048	387566	375514	380084	372281	380642	270490	282852	273027
293.1067_14.87	293.107	14.867		54850.9	40523.4	52340.4	51117.4	59220.2	36948.8	67307.1	64813.8	33226.6	42003.6	49450.8	57028	781.335	1137.17	1525.77
293.1217_2.45	293.122	2.45328		413881	156075	721013	260228	614437	647581	110703	728122	586228	687968	641553	712208	12147.5	12356.9	9224.41
293.1974_0.96	293.197	0.956392		371521	109201	83371.8	269733	98678.4	180271	84373.7	108986	95332.1	100724	83989.8	85437.2	12512.4	11924.4	11448.6
294.1015_13.28	294.101	13.2788		389175	248136	495069	357753	498121	684693	719460	1.02336e+06	327137	475740	506381	648225	2617.82	2681.05	3037.39
294.1036_14.38	294.104	14.3764		43664.6	42942.6	42193.3	40195	41974	43094.9	42969.1	43473.4	41493.6	40054.9	43443.8	42122.7	28791.1	32574.6	29375.1
294.1135_14.87	294.113	14.8666		9039.28	6999.84	8926.57	5685.22	8705.21	5660.86	10783.4	10373.4	4912.26	7809.32	8811.14	9537.38	990.528	630.8	939.098
294.1263_2.45	294.126	2.45328		44140.3	13576.7	71484.8	25183.4	66703.3	68695.1	7259.2	81856	63106.9	68061.5	74449.7	73215	7524.89	6218.6	6164.66
294.1365_1.22	294.136	1.22209		12067.4	10913.6	11686.2	11289.8	12726	12489.7	13166	11963.2	12285.5	13984.2	13925.9	13746.1	1495.54	1440.6	347.099
294.1993_0.95	294.199	0.949367		63492.9	12158.8	6572.15	33755.9	24102.8	33869	11201	10243.7	7440.72	8193.42	5095.21	6809.29	7307.63	4920.88	6014.33
294.228_0.93	294.228	0.931083		40711.4	19869	18386	31939.7	16183.2	43140.4	15749.7	8464.38	8970.99	11132.6	4425.59	10843.7	6834.96	5835.14	5352.72
294.939_9.08	294.939	9.07942		25158.8	23746.8	27748.6	26846.6	27783.6	33093	29487.6	39798	25084.9	25046.9	24908.2	30777.3	4636.41	4479.24	3926.76
295.0941_7.19	295.094	7.19227		1999.67	3623.44	2944.97	4391.13	4018.33	2516.15	3245.35	3144.22	2774.99	3659.54	2504.4	3713.2	1933.2	1955.79	2245.17
295.1031_13.28	295.103	13.2788		78147.3	50505.1	94127.6	69838.3	88377.3	131182	137118	138867	65260.1	91405.3	94228.1	127435	4145.04	4589.59	4394.77
295.114_1	295.114	0.997567		14037.3	3767.15	16858.6	72635.2	6194.03	448.845	2111	46698	22671.9	15850.8	16746.1	15572.4	3887.79	3384.22	3790.41
295.2281_0.96	295.228	0.956392		13011.7	15715.1	5766.76	14919	9372.02	19110.7	6667.75	5551.49	7725.38	11898.6	10885.6	6252.62	6548.47	5977.4	5573.24
296.1063_13.27	296.106	13.2705		8387.68	5354.78	9742.39	5289.84	8915.24	11514.5	10780.5	12921.9	6951.8	7108.96	9354.46	12666.3	2019.33	1126.93	1404.52
296.2568_0.97	296.257	0.972267		93329.4	47279.2	24143.3	103850	51687.7	12183.8	28415.7	15694.3	4298.45	25280.1	25684	25178.8	5524.85	5465.6	4173.74
296.3309_1.49	296.331	1.48818		3117.7	3234.32	2114.55	4677.73	4160.71	1996.66	9524.77	3444.4	3440.24	2819.91	4051.47	2743.43	4665.85	5890.42	4158.31
297.0846_0.87	297.085	0.872767		7173.72	13305	44140.5	9536.04	21653.6	8653.1	13638.2	11539.2	14100.5	13069.8	9410.19	62630.5	45881.2	40829.7	2603.67
297.1661_11.59	297.166	11.5886		9872.4	10312.3	7547.36	10331.8	9800.93	8198.61	13958.5	13054.7	10997.8	10997.2	12333.3	12364.8	3764.18	3776.14	3382.4
297.1908_1.18	297.191	1.18057		62278.9	60377.7	64106.6	65606	66251.1	61988.4	62961	61836.5	61681.7	66136	67699.7	65471.5	8774.93	6102.64	4895.58
298.1936_1.18	298.194	1.18057		16161.3	12760.7	11912.5	13211.8	15342.4	8833.44	12922.8	9684.2	14765.6	12960.6	14372	13649.5	5317.92	6130.84	3926.87
298.2736_0.97	298.274	0.965375		72055.2	47485.6	15477.7	62776.5	22734	9717.07	29633.5	11513.9	4738.76	16677.7	15138.3	15451.1	2749.81	3478.9	3187.79
298.347_1.47	298.347	1.46922		125788	126213	132289	166745	160894	93776.3	403322	150467	158517	137205	138167	139566	6756.91	7133.99	5436.19
299.0228_9.59	299.023	9.5936		1090.69	976.655	965.153	1666.18	1447.23	1153.26	1198.8	1388.98	1355.3	766.355	1612.42	1182.22	1411.81	1458.32	1540.22
299.0857_13.54	299.086	13.5364		6205.09	7040.62	4713.82	4742.56	4702.49	4891.51	4740.02	3674.23	1681.19	3919.63	5553.82	5235.76	1433.41	1097.33	1569.44
299.0915_1.22	299.092	1.22128		3868.1	4990.5	4908.03	3913.68	4303.51	5080.43	4373.23	4806.28	4243.9	4152	3450.02	4785.42	9064.4	7870.43	1926.5
299.1508_1.66	299.151	1.66284		53602.1	33380.6	32474.4	138258	34192.2	25448.9	25445	59050.5	70989	48994.2	32915.7	31930.7	23782.7	21834.6	18777.2
299.3502_1.47	299.35	1.46922		27217.2	27657.7	33455.4	33927.2	35348.9	19064.2	88449.3	31953.5	34780.3	29613.4	27915.3	29404.3	3819.55	4310.26	3620.86
300.0244_12.42	300.024	12.4222		1303.41	2185.03	1289.07	2537.12	1907.01	1448.22	1645.98	1184.48	1815.45	1320.07	1717.32	2401.02	2121.85	3567.22	1141.68
300.1112_2.49	300.111	2.49432		34132.8	9237.82	77392.8	14162	65082.1	66626.4	8576.44	79412.5	64056.5	65973	82403.2	84283.9	3162.26	3300.21	3637.73
300.2026_1.44	300.203	1.4382		4.72836e+06	4.85953e+06	4.82726e+06	4.78443e+06	3.09564e+06	3.13395e+06	3.15546e+06	3.00203e+06	4.92244e+06	4.84525e+06	4.75297e+06	4.89244e+06	440725	73768.4	81453.1
300.2281_2.27	300.228	2.26508		334832	342874	188661	377561	383345	339479	345199	298894	311515	325325	316270	589039	311762	313144	312662
300.2784_5.98	300.278	5.97783		89803.2	32541.3	193717	907804	33438.8	24750.4	54286.7	314063	114904	189015	191498	189126	4051.06	3570.75	3162.95
300.7801_5.98	300.78	5.97608		37503.5	15689.3	72525.2	389376	13116.6	9416.2	23990.1	137476	47360.8	78385	80259.1	79123.5	265.319	353.071	356.089
301.2055_1.46	301.205	1.46322		585696	605365	597528	587791	405663	410091	395114	366659	594526	597236	591108	604789	25355.5	23312.7	22932.8
301.2737_0.95	301.274	0.947717		9865.06	13646.4	9931.57	2847.66	9644.31	10168.9	12417.1	5947.11	6788.31	8437.18	11473.5	11064.1	2172.21	1413.53	1821.9
301.2799_5.98	301.28	5.97798		7690.51	3425.04	16969.8	73907.6	6112.28	5087.7	5509.13	26788.1	9038.32	16990.8	16697.6	17366	4591.61	4714.02	5052.35
302.0196_12.43	302.02	12.4317		41128.4	42608	39253.2	48262.3	37547.9	40475.9	45961.4	43644.3	42563.4	43088.8	41922.6	45230.4	53593.4	44292.8	38906.6
302.1873_0.93	302.187	0.931833		35410.6	30147	25903	35678.9	28756.9	19841.1	23618.9	30202	26455.1	30958.3	29909.4	27588.5	7187.96	6192.82	4963.31
302.207_1.46	302.207	1.46322		102413	105229	102940	101201	73734.4	75129.3	68733.4	67505	106449	108614	100348	99963.3	14027.2	13409	11528.4
302.2443_7.46	302.244	7.45802		12074	9334.84	12898.7	50301.4	9820.26	6557.87	10926.4	30047.7	23917.5	15217.4	12927.5	12614.2	4717.84	3831.38	4541.67
302.7453_7.34	302.745	7.34194		3769.16	3909.07	3515.13	3535.41	4139.11	2952.35	4432.09	3711.31	4123.43	2619.94	3276.63	4193.95	0	0	121.693
303.0263_12.43	303.026	12.4255		17350.6	18498	17930	17298.7	18573.1	16209.1	18361.1	14691.2	15091	14536.6	18150.7	16877	20158.7	17011.1	14024.8
303.0884_2.51	303.088	2.51173		22733.7	12706	22931.6	20672.4	23880.3	24568.6	6244.18	22174.3	36157.8	25288.8	23155.2	20745.3	4762.06	3987.17	3247.6
303.1916_0.94	303.192	0.9394		7928.42	7601.46	7433.04	6575.14	5299.15	2851.58	5316.4	5662.94	6299.3	9387.93	6513.44	8668.51	3329.72	3338.76	2817.92
304.0618_8.37	304.062	8.37295		3691.01	3211.33	3742.44	7497.91	4429.32	2954.08	3224.16	2246.81	4801.26	4824.77	5570.14	3938.19	1795.15	1840	799.36
304.0619_7.19	304.062	7.19332		4819.9	4287.25	4400.54	6596.01	6414.47	3281.5	3703.41	3694.04	6925.76	4871.74	4194.53	3969.88	3410.7	2517.73	1448.86
304.2997_1.41	304.3	1.41235		49708.2	48653.9	62541.2	54643.6	56043.9	39813.2	73490.4	48172.1	61658.7	57996.5	63502.2	73360.6	14752.8	11595.5	8908.67
304.6968_1.11	304.697	1.11443		10448.7	9713	10550.7	7820.42	9424.97	9622.95	9575.69	10878.5	8486.44	9573.19	8993.09	10972.2	0	0	0
304.7425_7.34	304.743	7.34282		5114.67	5990.57	6239.3	6140.44	5713.7	6838.61	4484.38	7482.52	5182.83	6672.32	6567	6514.29	0	0	0
305.1577_1.46	305.158	1.46322		54439	57006.1	56596.5	58763.4	41563.9	54023.7	59203	48841.8	57998.2	59454.5	56971.3	52861.4	12493.1	12163.3	9729.43
305.2704_0.89	305.27	0.889575		19352.8	7799.01	15443.7	8100.45	5454.14	6474.71	11730.4	8929.29	6032.47	15410	16500.4	15752.7	665.839	630.868	740.282
305.303_1.41	305.303	1.41335		14769.9	16002.2	15186.2	11362.7	12182.2	9380.26	12958.5	10916.1	10317.9	13413.4	11706.4	16603	6918.57	4682.44	4132.3
306.2636_0.94	306.264	0.935558		6382.63	5785.95	7553.64	5070.39	5791.2	6365.2	5428.31	1141.81	2878.48	7197.96	6491.94	6817.52	1483.17	1147.8	1548.91
307.0198_8.45	307.02	8.44747		7031.82	7054.02	6672.85	8530.76	8965.56	9752.3	9490.49	8323.44	8811.83	7911.88	6786.29	6977.54	279.75	245.392	0
307.1182_2.34	307.118	2.34474		22532.3	12162.8	27425.2	24574.9	29024.5	31588.9	11313.6	32866.5	23990.6	32542.8	29671.7	30460.1	4694.2	3952.81	3738.96
307.2852_0.89	307.285	0.889483		27922.9	11395.3	15911.4	9429.4	7446.39	6067.1	12323.3	7788.71	5065.62	15723.3	15110.5	16513.5	627.779	418.612	613.587
308.0914_13.2	308.091	13.1994		5772.43	5377.41	5017.2	9142.48	7472.57	11870.6	10725.7	7069.96	8746.1	9651.34	6229.77	7044.59	6637.39	6659.32	4901.08
308.155_2.47	308.155	2.46529		75520.2	33285.6	124079	62403	122118	130217	24897.8	139326	111925	129027	108520	132218	13722.1	12482.1	11352.8
308.2202_0.92	308.22	0.92275		49527.7	16744.5	10653.1	22883.6	23617.2	24340	12122.7	16918.3	14086.9	18584.1	16748.8	9765	4694.85	3787.31	3734.55
309.0169_8.44	309.017	8.43941		1964.05	1545.91	2535.53	2173.32	2084.16	1802.88	1611.89	3279.06	1875.18	1543.34	2300.96	2014.18	112.366	0	403.726
309.1516_2.46	309.152	2.4616		686841	240443	1.10279e+06	428704	964369	1.00488e+06	174673	1.12522e+06	911935	1.04624e+06	1.03552e+06	1.10485e+06	23588.1	23136.4	19877.9
309.1931_7.18	309.193	7.18328		9368.93	8042.94	7911.87	7528.53	7310.52	9462.33	6355.6	7348.07	8854.98	8406.56	6606.2	7157.51	5329.06	5652.9	5134.79
309.2234_0.99	309.223	0.991283		110120	44308.9	87372.4	235390	41532.4	32251.9	30845.8	127711	96364	88426.4	83166.4	68245.3	12283.7	7490.96	7645.17
309.3294_1.56	309.329	1.55848		3367.43	3836.93	4913.29	9394	3781.93	3458.12	5380.1	7526.07	3481.04	2545.84	3535.22	3264.79	7525.25	5670.29	5128.92
310.1485_2.45	310.149	2.45288		1.49384e+06	540353	2.44322e+06	970381	2.18308e+06	2.32671e+06	361295	2.53359e+06	2.0695e+06	2.3666e+06	2.29832e+06	2.48079e+06	20049.3	19376.6	11938.5
310.1892_7.18	310.189	7.17665		8774.39	10624.9	11189.6	8702.54	9883.87	6459.07	8761.02	7590.6	6293.99	5889.36	13055.2	8455.1	3353.82	3756.19	3123.66
310.2224_5.9	310.222	5.8992		7997.36	17171.2	11494.9	20877.1	16731.8	24615.9	33115.3	34006.6	43165.3	11897.3	12612.8	11828.4	4687.43	6797.98	5527.61
310.2236_0.96	310.224	0.9643		184721	34280.3	25250.3	108218	25522.4	77868	27139.7	24984.4	21061.8	23896.3	26600.5	30432.4	7056.94	5591.91	5307.18
310.3103_18.71	310.31	18.7085		14207	13066.5	15136.6	14220.3	14435.5	16582.1	13991	16356.1	18433.9	13661.7	18516.8	17126.1	11015.4	11467.7	18287.3
311.1519_2.45	311.152	2.45328		166271	59871.9	275084	110631	233811	263947	42815.2	279714	225308	250228	256490	265189	24729.1	28240.4	23843.3
311.2251_1.13	311.225	1.13065		25841	30144.1	27731.9	27271	27871	26502.1	25413	25139.6	27228.1	27959.9	29143.8	29100.6	4995.43	6713.83	5850.18
312.1348_4.31	312.135	4.30904		54181.3	64357.5	51943.6	124083	113962	106791	189711	189618	244313	49810.3	39761.9	49511.6	2926.56	2870.71	1996.16
312.1355_2.16	312.135	2.16222		52736.6	70873.2	59803.5	131450	102545	191525	154857	167077	170422	109222	63264.3	118589	1882.98	1851.11	2936.3
312.2353_1.29	312.235	1.28865		15055	6515.11	5179.29	19037.1	6935.26	9418.97	4837.02	5740.83	5921.49	5964.91	6681.81	6161.27	5062.02	5340.06	4866.55
312.3483_0.89	312.348	0.889483		27459.7	21922.6	26956.7	29926	46546.6	19596	70642.3	28852.2	24089.3	30162.1	29836.9	27592.6	4403.2	4816.37	5601.8
312.3646_1.57	312.365	1.57138		30295.4	30925.2	35524.4	42427.7	48475.5	20804.7	73129.8	39892.8	38121.8	34767.9	31333.5	35391.9	2858.64	2425.55	1757.28
313.1108_2.43	313.111	2.42787		50524	26769.1	61934.1	34483.6	60440.1	63420.2	11263	64279.2	54159.8	66462.8	59879.1	63171.5	29927.5	29148.8	20547.4
313.1123_13.65	313.112	13.6512		672989	277788	702120	381912	585389	580810	512420	438403	236323	277682	373783	622333	191457	95783.8	59250.4
313.1437_18.68	313.144	18.6752		68833.3	62979	51765.4	41099.6	48485.3	49182.5	57048.7	55310	52536.2	60577.2	66735.8	53311.1	45896.7	49431.9	52695.5
313.1844_2.09	313.184	2.08685		21929.6	23409.8	27349.2	22235.8	22639.2	20777	27148.9	21950.6	26740.6	35215.4	20973.9	29619.8	7086.55	7144.25	8598.82
313.3678_1.58	313.368	1.57682		5782.93	6634.39	7347.45	8568.51	8170.28	4185.5	15994.7	8419.74	10400	7598.61	8738.87	8790.48	295.032	0	0
314.0961_14.84	314.096	14.8419		131683	124884	108350	110938	125241	116536	121018	131772	99910.9	110495	121632	132046	3238.17	2995.95	1778.46
314.0969_13.58	314.097	13.5758		391239	354983	451831	199771	249436	330127	255418	243016	113026	242204	374906	357866	13784.4	8856.91	27270.3
314.1069_2.42	314.107	2.42002		461056	258009	577849	357029	541309	552543	188615	611612	497711	588067	547498	585949	6194.34	2828.24	4280.56
314.2176_1.18	314.218	1.18053		225551	237179	226071	232848	233065	229469	228645	223498	235897	233483	224305	234110	7743.87	8162.47	6103.5
314.3414_1.44	314.341	1.43613		11012.6	9324.9	14105.4	17791.6	19825.6	10466.3	11617.9	14538.1	15382.4	21647.2	13359.9	13533.2	8072.51	6881.31	6330.35
315.081_13.42	315.081	13.4206		169993	219849	250702	278192	162906	172529	178551	162909	265421	176256	163333	175209	13321.2	6197.74	3707.22
315.082_13.91	315.082	13.9053		114349	97484.9	139082	73634.6	110018	157197	147999	229736	60129.5	98882.9	111708	158862	9367.76	10468.8	21726.2
315.0899_14.84	315.09	14.842		24241.6	23320.9	23042.5	20787.8	18511.7	22184.7	23093	22492.9	18212.8	20030.4	20886.9	22368.1	1301.48	1136.76	1937.72
315.1038_2.42	315.104	2.42002		1.03012e+06	559174	1.34173e+06	787711	1.24737e+06	1.29991e+06	414685	1.41483e+06	1.14667e+06	1.34914e+06	1.26881e+06	1.32196e+06	4357.87	5397.37	7248.61
315.221_1.18	315.221	1.18095		37248.4	41188.5	42605.2	39566	44228.7	38535.3	35050.5	37210	39093.2	38751.6	36578	40459	7160.49	7064.11	4923.17
315.3449_1.44	315.345	1.43828		2159.33	4039.42	1998.27	3731.56	2605	2908.18	2305.44	2193.77	2371.91	2759.02	1400.59	2601.26	2004.3	1948.11	1645.59
316.0724_10	316.072	10.0028		14536.3	11718.6	14147.4	10344.8	14262.2	14060.7	15229.6	11335.6	11963.1	14860.1	12815.5	13361.6	16809.6	12662.8	19984.1
316.0835_13.41	316.084	13.4118		34502.2	29482.3	34329.7	39351.4	42782.6	23086.2	41611.5	17931.9	40123.8	23081.9	21413	23687.2	8033.89	4520.98	6378.07
316.0854_13.9	316.085	13.9042		12060.9	10936.5	14099.7	10113.2	13647.1	16517.2	17031.8	28275.2	8381.99	14835.6	14688.9	19069.9	3197.99	4144.64	2470.79
316.1071_2.42	316.107	2.41985		106537	43971.5	139194	82764.3	127764	129994	43147.8	148923	120606	137763	131062	141747	4216.37	4698.99	3588.98
316.225_1.18	316.225	1.18052		9270.96	7972.32	10177.3	6364.12	4665.44	3503.15	9823.44	10413.5	8572.92	10422.9	7828.77	10123.7	7118.91	5218.29	4668.87
317.1086_2.42	317.109	2.41985		23716.5	10813.4	30168.6	19080.9	26296.2	28148.7	14835.6	33758.6	24005.4	28658.4	29689	29776.9	6507.02	6349.74	4218.58
318.1303_14.88	318.13	14.8752		8768.27	8082.16	7504.2	6284.73	7873.38	5350.74	6085.5	6690.91	3466.1	6644.2	5168.81	7130.72	830.89	1551.33	838.191
318.1968_1.12	318.197	1.12305		94201.5	101720	103628	92381.4	103508	105275	100319	105824	102413	92735.4	106448	106574	14615.1	13412.7	11317.9
318.3006_1.83	318.301	1.8256		218760	265630	41167.4	212064	36618.9	45521.3	37163.5	52735.8	243362	35983.3	35786.2	37221.7	54476.8	55312.5	52339.5
318.3227_0.89	318.323	0.889033		7354.51	6604.6	6841.12	6203.63	10573.1	9588.57	10219.5	6941.45	8147.66	8579.82	6662.95	7386.51	180879	8937.53	164939
318.6984_1.13	318.698	1.1306		29688.2	27302.6	27261.9	28408.8	25489.5	27273.6	27578	29522.6	29127.1	28066.6	27108.2	28647.9	0	0	0
318.7196_7.32	318.72	7.32095		3665.62	4682.19	4651.81	5595.4	4811.73	4419.49	5155.91	4927.15	4531.6	5530.19	3990.02	5433.44	0	0	0
319.0038_12.91	319.004	12.9088		2586.88	1855.4	3165.65	1564.3	1961.34	2969.74	2058.6	2977.24	1747.85	4022.63	2594.59	3082.03	1232.44	1969.51	1540.87
319.0448_2.43	319.045	2.43193		7970.61	9582.57	6473.69	7900.77	10119.7	5575.73	6064.73	7822.32	10280.9	9959.57	8019.25	6800.28	372.825	357.841	297.822
319.1486_11.58	319.149	11.5828		8496.88	5524.94	6620.23	5705.45	6252.79	7628.09	6604.14	5080.33	4254.62	5372.49	5649.13	5720.02	2648.67	2701.15	2836.13
319.1992_1.13	319.199	1.13062		8381.91	10904.9	11023.4	8260.48	7637.13	8428.88	8863.73	10474	12634.2	9376.99	10161.2	8306.11	3994.88	4415.07	3326.12
320.1938_1.04	320.194	1.03915		10113.8	5112.48	7363.52	27309.4	6886.47	2366.09	5082.56	18862	12079.8	8115.57	8781.08	7109.35	4882.6	3804.56	3665.05
320.2536_0.97	320.254	0.969825		19277.6	11001.2	5685.46	16228.3	6721.11	1127.2	6787.25	4340.06	2667.02	5003.74	4243.49	3437.4	4853.88	3525.21	3234.99
320.7165_7.32	320.717	7.31658		8425.09	8701.64	8315.67	8375.51	7554.91	8123.04	7940.27	8755.94	7688.95	7919.88	7257.47	7433.45	0	0	0
321.132_1.65	321.132	1.65442		115730	52365.1	105481	271391	27506.9	15020.4	22407.2	100678	157968	104683	108602	110785	3886.18	3641.88	2060.01
322.1359_1.66	322.136	1.66112		23415.6	10386	14551	31799.3	10410.8	7955.64	8482.69	19579	28676.9	21106.9	17186.3	19058.6	5681.85	4226.2	3305.84
322.2101_9.61	322.21	9.60699		79678.8	80906.3	76499	181278	102162	166125	71791.5	61804.7	112066	248869	64230.5	63811.7	59549.1	134863	61264.5
322.2102_9.1	322.21	9.09612		200854	71489.7	112262	216281	58826.3	200882	81298	73115.9	235917	155099	63385.8	187781	84351.3	79882.3	72828.8
322.2103_1.37	322.21	1.36997		78198.3	65282	84237.4	54299.1	70481	67888.2	49802.8	72864.4	68860.5	86476.6	71441.1	92359.3	63691.1	62237	69524.2
322.2306_0.89	322.231	0.8895		12329.9	12423	12273.3	21680.7	17130.1	17168.7	16131	12604.5	15989.5	15182.4	11648.3	13206.8	277271	163535	16955.6
322.7141_7.3	322.714	7.30087		5452.23	5339.73	4584.18	5555.19	5802.86	4410.16	5141.79	5701.35	4629.7	5161.91	3806.95	5722.61	0	0	0
322.9936_8.44	322.994	8.43941		1938.98	1473.83	1125.24	1781.34	1492.01	1566.6	2153.99	1798.72	1633.48	1530.78	964.283	1877.91	247.26	102.778	0
323.2408_1.42	323.241	1.42063		5014.91	10211	7717.97	6462.49	5316.24	4594.96	9534.56	11557.1	8113.08	8356.18	8805.63	7130.15	9640.75	8931.5	8288.62
324.0017_12.43	324.002	12.4311		11225.6	8551.54	9324.33	12293.5	8607.95	9413.44	10467.2	10616.7	11997.2	10655.3	13831.7	8926	10126.8	14005.6	11805.9
324.2364_0.97	324.236	0.967017		19012.2	4362.1	3681.63	8245.69	4037.28	4758.98	3356.59	1556.03	2829.07	2942.71	2630.2	3983.57	3572.44	2298.71	2395.97
325.2273_1.73	325.227	1.72942		8136.5	7485.95	11069.4	7785.63	9166.05	9988.22	9978.71	8614.43	9702.98	11026	10933.5	8621.87	5302.08	5648.59	4673.97
325.2485_1.28	325.248	1.28074		658141	231468	7418.64	676423	52838.6	223857	64857.2	17816.7	14488.1	5452.54	4032.89	8214.31	18365	15241.4	18133.7
326.1633_0.96	326.163	0.956033		14332.9	7463.35	15125.2	45830.2	5871.66	4439.48	6716.43	27322	15714.9	17693.6	18814.8	17373.2	2798.75	2748.33	2242.27
326.2505_1.27	326.251	1.27205		131146	46539.4	2039.28	134320	12821.2	45353.5	15086	7807.88	8563.96	6983.54	8432.65	4654.09	6614.33	7499.08	5437.65
326.3781_1.33	326.378	1.33487		34412.4	43116.6	63969.3	41342.6	100645	31012.9	89766.9	49470.5	60432.6	67033	64812.7	62304.1	6233.16	6941.53	6222.53
326.71_1.13	326.71	1.1306		145531	151128	145279	140079	145058	141878	137351	148338	138094	144899	147108	153984	335.829	0	0
327.1976_1.01	327.198	1.00582		1.25376e+06	1.26449e+06	1.1713e+06	1.09692e+06	1.18574e+06	1.19391e+06	1.18839e+06	1.09061e+06	1.10264e+06	1.18287e+06	1.24755e+06	1.18739e+06	9326.79	7102.24	6539.87
327.2028_1.5	327.203	1.5048		1.80574e+06	1.87315e+06	1.9141e+06	1.87888e+06	1.19012e+06	1.20985e+06	1.17646e+06	1.15374e+06	1.92728e+06	1.90332e+06	1.84467e+06	1.94199e+06	22139.9	21798.6	16713.7
327.2276_3.48	327.228	3.47547		45338.2	54581.7	25331.9	40717	30865	27933	33001.8	25644.5	37983.7	31834.6	38584.5	36823.1	7120.99	7813.81	7345.1
327.3813_1.33	327.381	1.3302		7636.66	10624.5	17700.2	9997.15	21976.2	8292.63	24786.9	11812.9	16964.6	19161.6	19071	16840.6	1530.93	331.003	797.209
327.7128_1.13	327.713	1.12998		10114.5	11542.9	12389.8	11204.5	11960.1	11186.8	11975.4	11813.3	10813	11448.8	9699.85	13721	0	0	0
328.1615_0.96	328.161	0.956475		5057.91	39505.8	4375.35	12947.4	57750.8	60611.5	46106	8575.07	4457.17	6412.4	41740.2	5285.48	2539.62	2579.3	1233.38
328.2009_1.01	328.201	1.00582		193883	185792	183848	174672	178670	180927	189879	174040	175403	191677	191572	165520	6182.02	5521.91	4429.37
328.2061_1.5	328.206	1.50482		295882	306346	293291	288053	187170	197495	183141	187302	303949	303635	291067	308875	13229.6	12594.8	9785.6
328.233_1.13	328.233	1.13082		110411	109089	110956	109041	111835	107986	108903	107698	114816	110509	110574	114565	5345.4	5138.06	4004.77
328.3836_1.33	328.384	1.3287		435.716	986.696	1433.48	916.293	2337.17	566.497	2254.38	903.521	1265.1	1273.61	1398.39	1228.44	0	0	201.566
329.0845_2.43	329.085	2.43228		20113.4	10327.2	22194.2	20075.5	24486.2	19599.8	6601.96	27944.9	24522.9	25710.6	21749.8	20870	4530.98	3019.58	2837.87
329.2027_1.01	329.203	1.00588		36053.9	34021.2	31116.4	33076.5	32515.6	31327.4	32428.7	30377.1	29353.7	30828.8	31233.5	30789.4	5839.27	4839.29	4898.15
329.2076_1.5	329.208	1.50353		67124.8	56120.2	54087.2	57229.1	42554	55263.5	41886.9	35997	62233.2	53593.4	58920.8	54044.8	12949.7	13572.2	9577.36
329.2365_1.13	329.237	1.1306		22068.9	18621.9	18146.3	19845.3	20139.6	19505	17714.3	18527	17772.7	20129.7	17881.9	21492.1	4503.93	5143.89	4388.87
329.3023_12.73	329.302	12.7267		2854.7	1991.96	3014.53	3238.72	2547.83	2632.14	2776.58	3043.29	2935.32	2271.72	2480.74	2464.04	1649.17	2828.78	2430.04
330.0809_2.42	330.081	2.41968		111895	57894.5	138850	86923.7	136923	144974	51710.8	150790	119898	143542	141409	144350	5952.1	6281.6	3467.92
330.0985_8.36	330.098	8.36467		9527.13	4952	6298.98	15093.1	8792.52	8651.13	7912.5	7889.8	19031.6	7792.56	7224.1	6087.33	6265.77	4178.86	1296.19
330.2121_2.09	330.212	2.09486		41068.9	40611.4	36573.3	40300.8	41644.1	39699	42665.8	34663	40923.6	42494.7	38237.8	39050.6	8378.2	7983.23	7409.17
330.3366_2	330.337	1.99954		123614	746840	94846.1	713760	110406	111918	694491	134565	201867	102576	92205.6	112498	224280	225173	222011
331.0776_2.42	331.078	2.41985		242197	144388	323173	190829	300928	316567	108214	350658	283861	331708	309211	336736	9996.07	10618.4	5875.07
331.2482_14.88	331.248	14.8836		12759.6	15544.8	12472.6	20198.4	13548.7	15017.1	18129.7	25189.2	6586.96	18862.1	12995.1	17811.3	7888.33	7080.3	8318.64
331.2819_14.9	331.282	14.896		4135.74	2839.34	3463.21	3846.46	4033.67	2710.24	5643.2	3835.86	2557.39	4033.7	4004.84	5551.39	2112.84	1972.7	2534.57
332.0812_2.42	332.081	2.41968		33250.2	15437.6	45658.6	29348.9	42903	40782.8	11752.7	47350.1	40118.6	45375.1	43799.6	45431.3	4377.03	3036.65	3381.83
332.3315_1.38	332.331	1.37722		242753	234852	230616	166686	229676	246930	427119	246919	252129	215264	222357	228416	35569.9	30456.3	27044.2
333.0776_2.42	333.078	2.41985		20796.5	12440.3	28321.3	17715.8	27050.4	28824.5	6763.35	30831.4	21096.7	30547.1	28398	28990.3	3855.11	3708.21	1617.72
333.1118_2.47	333.112	2.4727		8651.44	13461.8	18461.8	8877.63	14466.9	12580.2	11008.3	17542.3	15030.5	13420.5	16460.8	16098	3984.29	4423.86	2455.82
333.3345_1.38	333.335	1.37827		62234.6	63509.4	62068.4	42836.8	56069.7	61936.1	104154	64102.4	61834	54965.1	57946.4	57847.6	9949.05	9493.99	6805.18
333.9146_14.37	333.915	14.3739		1614.51	1256.97	1849.18	2546.24	2869.75	2872.05	2353.1	2837.13	1931.15	3208.2	2045.27	3141.97	713.642	1524.85	1878.64
334.1392_8.37	334.139	8.37295		3618.96	4410.57	4187.91	3274.79	5956.26	5773.03	2707.76	9061.57	2497.56	5467.77	3452.31	6064.68	1062.34	1960.67	394.207
334.1514_2.52	334.151	2.51857		55617.2	14634.6	97550.4	39104.8	92584.2	89037.2	13658.6	101585	69411.5	96433.3	107642	113136	19456.7	17829.7	17084.5
334.2054_1.01	334.205	1.00844		6027.03	4040.48	5499.77	7833.25	3684.26	1694.44	2478.33	6816.3	4187.33	3851.92	4015.19	5798.35	3699.8	3479.34	2602.54
334.3371_1.37	334.337	1.37183		7118.74	7331.53	7455.01	4555.88	6903.66	7591.42	14119.9	7833.95	8625.54	7002.92	6886.71	6856.68	3676.94	3995.63	2720.51
334.6932_7.27	334.693	7.26743		4427.73	3579.13	3741.67	3944.06	4268.25	3873.55	4226.76	3682.72	3944.74	4252.46	3379.51	4313.68	130.528	126.159	101.343
335.0641_13.54	335.064	13.5376		29621.5	32737.5	29931.9	26505.7	26536.8	16157.2	21950.9	13792.1	19450.9	26547	22307.4	21601.9	5742.83	4576.73	4965.09
336.0785_10	336.078	10.0028		5398.53	5445.73	5169.39	5949.08	4814.38	5459.43	5233.51	5845.71	4620.37	5156.88	4646.3	5928.15	6865.69	6930.14	7341.42
336.1404_13.35	336.14	13.3536		566705	518755	282249	506994	494603	328726	721227	312916	404862	564572	280360	340460	4638.05	4215.68	3337.59
336.1407_13.85	336.141	13.8538		8702.33	7483.88	10899.4	6011.22	10565.4	14029.2	14972.7	23798.2	4569.12	10404.3	10717.4	14625.6	775.815	828.727	1238.18
336.159_2.49	336.159	2.49413		282825	161884	536746	274981	420719	458488	146207	520805	398496	454897	486244	554278	18107.6	18072	15474.3
336.2363_0.99	336.236	0.989133		11340.9	3864.23	7387.56	26014.5	4162.24	1294.86	3533.01	15891.2	8247.36	8802.29	9119.02	8638.32	3272.09	3365.29	3529.26
336.3245_0.97	336.325	0.9725		110589	156508	58348.1	50016.9	30419.6	39464.7	63970.8	87066.1	36588.3	76733	75438.6	55320.5	42730.7	48232.9	51024.1
336.6905_7.27	336.69	7.26815		6316.64	6276.3	6259.05	6855.26	6153.17	5700.21	6460.65	7178.64	7608	8095.98	5860.24	5477.47	121.039	0	0
336.8945_13.26	336.894	13.2622		828.181	456.911	1146.67	699.585	1277.98	2225.58	3329.81	4114.85	506.497	1340.34	685.119	2282.67	356.269	136.699	0
337.0784_13.33	337.078	13.3331		18019.1	15950.6	17592.3	17277.4	9712.4	10565.1	17421.7	23381.9	13591.6	17914.7	14666	16715.3	5800.81	4345.58	1068.02
337.1062_1.66	337.106	1.65943		18030.9	9384.88	10642.3	43827.7	5814.07	2851.13	3724.79	18376.7	22091.8	14881.4	15630.1	11078.2	6474.59	8010	2928.36
337.1427_7.34	337.143	7.33557		43942.3	46875.4	36128.6	65300.5	48203.3	45303.8	43598.2	37534.3	69813.6	46595.1	45139.4	37766.7	51552.9	42958.3	19517.1
337.143_8.36	337.143	8.35652		34215.7	19541.9	26630.3	121316	96631.1	39191.5	35920.4	33259.7	66552.9	27608.9	26049	31733.9	58197	53451	20648.9
337.1434_13.33	337.143	13.3287		52609.8	42632.3	52997.4	51623.7	46920.2	73729.3	72445.1	59896.5	42309	70878	46268.6	76066.5	4053.72	2796.65	3647.68
337.159_2.43	337.159	2.4285		575407	413297	655546	530379	630738	659157	326905	692859	629124	669268	631302	660213	5075.2	26106.5	21208
337.2211_1.04	337.221	1.03913		19471.2	6857.16	8067.38	29303.2	6092.83	5403.01	5969.97	25156.9	14494	10279.9	11375.7	11734.6	5279.77	4613.17	4667.23
337.2559_1.37	337.256	1.3708		4449.25	8537.09	7383.65	6654.84	5388.4	4793.29	8281	7842.56	8517.91	7762.84	8830.07	6459.25	8073.64	7941.24	6950.78
338.1462_13.33	338.146	13.3286		15798.3	9446.53	9729.59	13925.9	9360.76	8291.08	15830.7	8750.84	8147.59	9231.06	18385.5	11842	4829	5055.31	5030.67
338.1662_2.43	338.166	2.43228		76204.8	54393.6	89886.4	55262.3	80481.2	82823.5	45181.3	98528.8	75214.6	95047.8	94113.5	91068.8	22992.7	25091.8	22646
338.1841_7.18	338.184	7.17753		77619.4	81000.9	67622.5	74086	70190.8	69915.4	87167.6	63033.7	85874.6	72579.3	77892.6	85438.3	33603.9	29307.9	21892.8
338.2194_1.04	338.219	1.04119		17095.8	0	6135.89	6974.22	14991.1	0	0	4378.23	2489.1	1527.17	2610.63	2331.24	5362.55	5891.77	5718.98
338.2574_1.11	338.257	1.1143		10590.2	11057.6	4955.58	6302.65	5024.03	5852.32	4502.34	249924	9623.84	2748.56	3786.45	4097.98	359536	340378	389014
338.3419_18.77	338.342	18.7665		466946	460213	471270	451662	415596	450819	454451	487569	502752	455767	449756	459213	441543	446683	491937
338.6879_7.27	338.688	7.27145		4293.29	3344.2	4054.3	4004.6	4317.96	4888.31	5124.93	5869.9	5082.88	5755.35	4570.31	4438.12	106.174	0	0
338.8712_14.4	338.871	14.3997		1550.1	2753.45	1911.99	1296.43	1411.77	2738.51	2126.62	3015.14	2032.89	2580.97	2234.01	5218.51	1858.47	1260.17	1373.41
339.1212_7.19	339.121	7.18748		4307.77	5583.35	4603.56	2760.08	2971.97	4276.31	4838.39	2455.92	5240.94	4672.92	2649.01	4460.08	2844.57	1965.1	1136.04
339.1865_7.18	339.186	7.17668		13569.9	20387.1	15624.2	16213.2	14289.9	16507.5	18160.2	13344.4	17193.1	12476.9	15238	17792.2	12133.2	12976.3	10471.9
339.3451_2.25	339.345	2.25317		1.5993e+06	294176	528923	155328	260040	482936	403025	297627	173322	484585	455874	190527	812160	853283	869728
339.3451_18.77	339.345	18.7656		132470	104963	119513	97263.1	93605	110793	103699	108419	92980.5	100651	122322	111938	103934	106646	99017
339.3453_1.14	339.345	1.14271		491440	294422	43882.9	37951.4	272402	200436	241312	245821	258129	534941	230885	273042	683616	533412	708311
340.1034_2.48	340.103	2.47831		30377.5	12467.4	46070.7	22764.9	43573.2	45973.7	5857.27	51419.2	43570.1	44562.5	42859.4	42950.4	2636.46	2354.4	2572.55
340.2097_1.84	340.21	1.83745		43683.8	26026.1	20313.1	41155.1	41742.2	19343.3	42155.6	18350.1	41294.9	39484.1	41611.2	41170	13689.8	13980.4	10921.9
340.21_1.15	340.21	1.14725		141698	150432	141357	138883	143692	140439	145627	141405	137419	141000	148987	146006	7282.06	5562.54	4678.88
340.2947_0.97	340.295	0.972383		20155.4	10278.9	9054.22	17330.2	16024.5	6377.07	8451.48	4266.49	4254.95	7709.82	8340.5	6476.64	4713.55	2202.55	1073.97
340.3497_18.77	340.35	18.7666		16221.9	15097	15620.1	14960.5	18615.8	16140.1	13350.2	15353	15850.6	13368.3	16032.4	15322.5	13012.4	13709	15770.2
340.352_21.08	340.352	21.0781		150086	143681	63172.5	141064	36263.4	53093	35124.4	150781	142823	139898	147995	145507	148630	26561.4	29352.3
340.352_21.82	340.352	21.8184		158335	81517.2	77740.1	76757.3	49002	49727.6	77757.8	241294	79368.7	84079.7	115084	83753.2	168519	31048.1	80768.1
340.3975_1.55	340.397	1.54643		74594	76847.6	90135.7	111636	88149.2	56772.9	195930	89468.3	88829.6	87232.5	96448.6	90722.7	29495.4	37087.3	35880.3
340.7116_1.15	340.712	1.14723		48935.2	49548.5	47700.3	45727.1	44503	48336.3	46192	47577.1	45855.1	45606.7	49541.2	48045.4	0	0	0
340.986_12.91	340.986	12.9128		3659.87	4382.8	4269.98	2446.09	5104.74	3728.8	4222.62	3970.75	3241.05	2796.48	3739.65	3591.72	1780.71	3217.98	4704.01
341.2163_1.21	341.216	1.20892		57873.7	63519.4	64793.2	57634.3	57214.2	52602.8	64295.9	57232.9	62213.8	60806.8	65796.5	60134.8	9563.16	8932.37	6532.61
341.3135_12.96	341.313	12.9603		2891.04	4112.37	4784.22	9755.89	7260.28	7548.5	2606.36	7483.92	4016.48	7211.38	3549.4	7841.73	3030.89	4094.61	7882.74
341.4011_1.55	341.401	1.54647		18492.6	18611.2	21276.6	27523	22137.8	12559.5	47975.6	23326.8	23585.9	21908.3	21612.7	22812.7	7615.37	5909.42	6190.94
342.0147_9.85	342.015	9.84723		2933.64	2549.24	2548.62	3201.35	2358.64	3443.49	2899.67	2473.03	2298.26	2971.18	3617.72	2186.09	5063.12	6031.51	3044.28
342.3105_0.96	342.31	0.964942		29642	20503.8	6779.34	19007.4	12916.5	5253.99	14407.7	2889.16	1327.79	6471.02	6460.44	8779.77	2082.62	2013.29	2419.64
342.4027_1.55	342.403	1.54642		1819.88	2253.4	2506.91	3139.25	3146.6	2359.57	6647.59	2821.74	2135.3	3274.96	3100.43	2555.73	2030.21	1838.74	2643.26
343.1863_0.96	343.186	0.964367		7603.45	21634.6	10042.9	20843.7	24285	22574.9	23114	12742.9	8966.58	9198.62	8548.02	10157.4	3386.81	3530.31	2889.8
343.2958_4.8	343.296	4.79752		29277.2	48813.8	128936	84046.9	49128.2	41713.7	57130.8	42899.9	54558	126029	120143	132451	36636.9	53797.2	29979.4
344.0142_12.43	344.014	12.4273		9856.78	13788.7	10186.7	13747	11052.2	14090.4	11650.9	10046.3	14940	12180.7	13654.8	11394.5	17403.3	16557	13203.2
344.1508_2.49	344.151	2.4931		66497.1	33871.3	55723.7	39141.4	52178.2	49691.7	26355.6	45758.8	47496.6	51166.6	56102.7	58634.4	9554.76	7938.48	8625.64
344.2292_1.5	344.229	1.50482		7.41049e+06	7.71671e+06	7.60218e+06	7.59755e+06	4.98184e+06	5.11735e+06	4.88992e+06	4.81548e+06	7.81355e+06	7.56325e+06	7.52498e+06	7.6995e+06	7595.38	18400	16058.7
344.2656_1.34	344.266	1.33697		76600.1	67531.4	87941.4	71228	97590.9	77857.2	114184	83007.5	84485.2	101325	125306	99152.4	48915.1	48241.3	55970.4
344.8754_15.07	344.875	15.0665		14453.1	12873.7	11853.8	14350	9834.37	8439.34	12765.1	10244	16760.6	11954	14188.6	10513.9	19674.8	25153.2	12308.5
345.0216_12.42	345.022	12.4244		14770.7	17813.8	17566.4	16464.2	13435	14305.8	14913.9	15831.1	18671.2	14665	15877.3	12564	16145.7	17462.7	16365.4
345.1469_2.49	345.147	2.48546		171938	132240	227031	143668	180879	179954	98315.2	174594	176589	210907	209020	217905	5255.37	4502.79	3182.06
345.2327_1.5	345.233	1.50475		1.03709e+06	1.07408e+06	1.06818e+06	1.05814e+06	702440	719922	690154	667509	1.08808e+06	1.07167e+06	1.05593e+06	1.07141e+06	15147.3	14999.8	11439.7
345.2999_0.96	345.3	0.956		155264	188770	159263	99577.2	166223	197439	196466	120579	147654	163850	167981	163081	7575.21	9413.76	10370
346.0097_12.44	346.01	12.4359		240311	258232	235639	252571	240114	250307	237619	241085	257649	222737	236513	245695	314445	295624	232567
346.0306_14.68	346.031	14.684		24903.6	41799.6	37645.6	14357.4	38209.9	33995.5	22761.7	22231.8	28563.2	21004.4	14229	22653	30438	20626.8	21723.6
346.0727_8.36	346.073	8.36469		3755.78	4603.95	2637.76	5496.09	5073.73	4903.66	3218.59	3536.31	8115.85	4849.9	4755.38	3605.53	5227.5	5688.72	1492.11
346.1499_2.49	346.15	2.486		48887.1	40303.5	36767.6	43094.3	32132.2	31807	17329.9	45643.3	34571.9	39066.8	35153.1	35632	12252.1	11118.8	8743.77
346.1522_8.36	346.152	8.35639		3047.04	3198.8	3782.01	5154.74	4475.65	4688.93	8440.58	9760.42	6785.1	5629.91	5329.62	5072.87	4564.01	4900.95	2316.49
346.234_1.5	346.234	1.50475		185849	189172	187110	189431	123431	186355	128120	128449	195953	188144	193631	190264	17059.8	15680	11385.1
346.3036_0.95	346.304	0.951792		33406.9	42399.7	35245.9	19542.1	36566.2	45810.7	41830.9	25322	34013.7	34946.6	36704.7	35317.1	5885.48	13013	8302.37
347.017_13.06	347.017	13.0615		47066.8	99595.7	73465.9	104102	77028.6	60819.7	48383.7	73804.7	76996.2	80729.6	61366.2	79122.3	67124.5	66513.9	70272.7
347.017_12.43	347.017	12.4307		322224	264719	296067	324363	335028	339859	335067	284215	302668	319864	322980	297518	323038	310346	309346
347.0173_13.84	347.017	13.8367		28905.2	36310.5	40196.4	36178.5	65988.8	25268	23555.4	61651.4	35189	34184.6	27003.3	39701.4	24280.9	24275.2	23550.1
347.2359_1.36	347.236	1.36348		95286.1	22240.8	5835.56	88942.7	8922.16	30099.5	24911.7	14109.9	28404	3940.03	23706.2	4524.72	8049.22	7132.2	5489.22
347.3065_0.96	347.306	0.956017		4886.58	8380.36	4035.66	2558.67	4558.66	7002.41	5151.39	3764.96	3607.27	5303.05	5181.72	4670.39	31461.7	866.275	1478.36
348.0195_12.43	348.019	12.43		35647.3	41626.4	36439.3	46818.2	30464.5	34096.4	45585.5	31848.9	32436.4	42250.6	30686.8	38597.2	42597.5	43009.8	40366.5
348.033_13.83	348.033	13.8282		11791.2	10298.2	10369.5	15745.7	11278.5	12621.6	13730.2	15232.6	15100.1	13884.5	22295.5	12753.5	14498.5	14627.2	9501.22
348.0702_13.86	348.07	13.8609		22361.2	23330.5	24988.2	26738.2	26502.5	25266.4	26218.4	23531	28062.2	27737.1	24803.8	25546.6	1873.26	352.884	1209.32
348.0703_13.04	348.07	13.0373		7437.67	8932.93	10302.2	15004.2	8282.27	10978.8	10431.6	9007.75	13278.2	8441.61	12408.5	6632.55	9485.9	8163.57	3456.59
348.1403_13.31	348.14	13.3078		32556.4	20643.3	29871.3	32662.5	30677.9	33752.6	30228.7	22872.6	30426.9	28492.7	33843.1	32209.3	5642.56	3351.37	2247.01
348.7231_1.82	348.723	1.82079		119661	117171	118150	113265	113012	111536	61365.9	113826	111829	104678	108617	117616	0	171.789	0
348.7232_1.15	348.723	1.14722		274956	292489	285334	265301	279374	275018	284223	272056	276433	276269	277912	296240	313.9	1139.45	0
349.018_14.09	349.018	14.0854		24358.1	16244.3	24660.5	16764.3	17434.6	17639.1	16532.5	20447.7	20281.9	15532	17922.2	20285.8	23738.3	20068.2	21379.6
349.0208_12.43	349.021	12.4262		5835.48	11232.6	8825.7	5074.07	6811.38	7371.76	7771.1	11137.4	7739.27	12776.5	10461.4	12002.2	7818.96	7822.52	6195.45
349.0351_13.82	349.035	13.825		1610.88	1263.14	2230.14	2533.99	2111	2640.79	2103.72	2076.64	2600.99	2247.4	1138.71	2715.93	2847.62	2172.66	1070.09
349.0724_13.86	349.072	13.8605		3181.02	3585.32	3250.94	3409.28	4277.63	3623	3158.91	3052.67	3020.35	3679.97	3451.62	3649.52	687.642	683.732	109.09
349.1439_13.3	349.144	13.2954		5296.58	4713.36	4966.46	4912.97	5581.17	5123.08	5040.54	3932.71	5173.12	4516.09	5374.7	4618.11	1204.02	881.828	769.067
349.1848_1.5	349.185	1.49532		36423.2	37032	37160.7	36538.3	25788	35461.8	27515.9	24051.1	39727	37374.7	36969.3	37878.3	8282.92	8300.06	6820.79
349.225_1.15	349.225	1.14723		99977.6	101672	97244.4	89601.3	98013.4	98585.9	99698.2	100645	97311.2	101475	97522.9	101102	7003.37	5384.09	4070.8
349.7259_1.15	349.726	1.14589		25606.2	26250.1	23459.8	21885.3	27651.4	22541.5	24690	23379.4	24767.2	24943.6	21874.6	25143.7	0	0	0
350.0292_13.83	350.029	13.8292		4011.7	3457.74	4891.51	4387.7	3548.61	4172.56	3941.56	3690.83	5828.42	5101.79	6466.89	4302.98	5112.72	5761.04	3633.35
350.1131_8.37	350.113	8.37298		4730.03	3829.3	5090.58	2218.6	1711.78	4603.46	2324.3	3044.24	3484.96	4146.98	4343.37	5035.9	525.344	1188.33	492.944
350.1564_13.56	350.156	13.5573		4692.19	3301.66	5909.9	4214.5	3508.18	4928.9	4797.3	9410.13	1728.57	4130.11	4385.2	8570.26	1634.15	1250.84	1652.61
350.653_11.67	350.653	11.6734		2108.32	1980.4	770.926	5490.95	1065.12	1349.78	359.31	3306.53	1444.18	1749.29	982.852	1852.75	251.635	0	0
350.932_14.37	350.932	14.3714		4952.9	4754.69	4445.99	3723.26	4834.47	4680.51	4320.48	4541.43	3013.25	3930.02	4034.16	4592.26	4668.54	3750.68	3238.19
351.014_14.09	351.014	14.0852		6621.37	8677.77	7391.69	7847.79	9630.4	7776.59	6703.37	7761.01	8696.52	7133.49	9005.18	6539.9	7842.86	8432.61	6921.05
351.1004_7.19	351.1	7.18945		8538.39	9944.49	9494.33	12204.6	10640.2	9522.26	8817.8	9521.38	11055.6	10346.8	9565.27	8099.18	1160.95	1219.31	476.152
351.2296_1.01	351.23	1.01183		9239.59	9690.92	5077.97	16736.8	5230.29	13150.4	3318.23	7863.49	7451.4	4591.92	5387.18	5355.9	3963.3	4412.21	3546.07
351.2723_1.34	351.272	1.33852		5450.17	7331.93	2429.2	5203.22	3454.8	3767.39	4360.29	6003.5	3918.83	4575.45	3225.8	4156.41	3282.07	4137.07	2081.26
352.2596_14.38	352.26	14.3764		3189.45	2512.17	2336.03	2912.14	2752.96	2857.82	3193.23	3014.96	3146.61	2808.38	3198.24	2981.15	677.223	1517.76	1527.69
352.3201_0.95	352.32	0.949367		72533.9	97308.2	36745.7	36426.5	26173.3	10876.8	26950.6	32892.8	7906.25	36342.3	35489.6	42375.8	8404.61	7929.93	8583.26
352.3925_1.42	352.392	1.42167		1882.15	1455.93	1682.75	2506.7	1234.62	428.211	4387.5	1010.78	1990.61	1041.84	1462.16	1092.9	772.891	608.982	966.015
352.8976_9.22	352.898	9.21793		7778.3	8320.88	9452.52	6729.96	9360.71	10833.5	14985.8	10510.8	9397.17	10239.1	1414.78	11477.1	4230.73	5678.38	6778.05
352.9296_14.37	352.93	14.3735		1564.13	1250.25	1343.12	1149.25	1216.57	1225.21	989.2	1240.06	1412.39	1460.63	1438.1	1410.24	237.324	979.696	1339.36
353.2182_1.15	353.218	1.1475		19726.3	26365.6	34212	32132.4	25110.1	29231.1	32073.3	27323.6	42947	24939.1	34479.5	27523.6	10071	9590.97	7286.52
353.3187_1.12	353.319	1.11519		34209.7	24139.4	8146.66	95468.5	17109.6	39458.4	12811.3	6493.46	3228.64	7534.76	8995.53	7443.27	7538.2	5066.65	6360.15
353.9357_13.36	353.936	13.3619		3036.29	3490.27	4416.76	1957.99	2729.82	2780.56	5581.11	8058.8	4166.11	4212.02	4335.27	4313.41	586.544	435.727	247.369
354.0276_14.67	354.028	14.6726		74336.7	87653.4	47671.2	45087.7	44959.8	52536	50681.9	38856.1	86340.5	46640.9	97127.8	63597.6	58287.5	104999	56685.6
354.0279_13.57	354.028	13.5687		11990.8	12666.6	13249	5882.24	8315.73	69535.9	11307.3	12072.5	4315.23	7707.42	12835.4	12704.1	16584.8	14386.6	31133.9
354.064_12.68	354.064	12.6797		3786.11	3394.17	3393.55	2656.41	1849.92	2039.13	1715.1	2160.04	1700.65	2800.76	3044.7	3989.19	433.787	585.033	431.626
354.3364_0.95	354.336	0.947717		116809	119877	33021.8	33692.9	19039.3	12674	34733.2	30062.9	9355.65	39316.1	41292.9	31128.7	28429.1	57732.1	22832.4
354.3933_0.89	354.393	0.889442		6531.92	6163.17	7383.83	7574.82	8912.03	6091.55	11157	6846.91	6786	7613.42	8713.91	8132.01	423.685	0	0
354.4095_1.41	354.409	1.4134		60132.5	57608.8	61288.3	71022.5	66724.9	37284.9	172190	68599.9	67753	63203.5	61213.8	63140.4	0	0	1009.4
355.012_13.93	355.012	13.9284		60315.7	88297	56613.4	48913.9	44535.5	70477.4	58303.9	68388.6	55346.5	52601.7	54071	92322.3	79535.2	83820.9	93153.1
355.0714_0.86	355.071	0.864492		17310.9	10383.3	23564.1	5110.78	19421.9	8304.23	7993.8	9879.57	10181.7	15241.1	23395.4	48119.6	37524.5	32305.2	1217.46
355.1154_7.18	355.115	7.18446		4752.72	4692.04	4097.36	3375.99	3228.95	5682.27	3811.2	3648.66	3608.06	4455.71	4690.35	3395.17	1147.54	1059	1071.62
355.1409_2.09	355.141	2.08685		12221.9	14856.3	15238.7	24219.8	22144.2	23069.8	37231.6	41263.3	43953.1	11401.4	14316.2	12095.2	3361.37	3752.01	2503.09
355.2317_1.16	355.232	1.15552		24946.4	26030	25485.8	26098	25007.3	24871	24976.8	23672.6	24043.4	22335.9	27583.6	26046.4	4715.86	4871.51	4619.45
355.4127_1.42	355.413	1.42167		14523.5	13915.5	17959.2	17078.8	17930.9	10952.9	46166.6	16391.1	17215.2	14514.5	15898.2	16454	0	624.623	0
355.8872_14.38	355.887	14.3764		4903.96	5285.09	4548.65	4740.81	5013.62	4631.25	4994.16	4534.9	5278.04	4879.31	5045.3	5123.27	3429.71	4193.03	4325.51
356.021_13.94	356.021	13.9386		18451.2	25318.9	16423.2	15537.7	15852.3	15770.9	16858.7	43825.1	15017.2	21926.2	12139.6	9184.47	13463.2	12322.2	17220.6
356.0612_12.68	356.061	12.6801		2640.8	1672.41	1555.63	595.382	1352.52	1358.36	838.426	859.164	1783.45	2548.08	2733.99	2162.85	436.132	118.872	609.228
356.0717_0.86	356.072	0.86445		3289.6	3949.99	11954.9	2308.99	7022.27	2282.53	3012.31	2814.97	3133.8	5741.59	5200.82	18743.6	14316.1	12298.2	590.433
356.0987_4.31	356.099	4.307		768.101	1885.78	1723.83	3319.51	2729.6	3431.07	4643.29	4446.34	4929.08	1402.84	1425.44	2429.43	428.916	1458.14	1112.14
356.1371_2.49	356.137	2.49014		10265.7	6785.69	19132.9	6093.02	19694.7	22161.1	8743.25	12697.6	28262.4	20431.5	17654.5	11871.6	2062.63	2682.92	1816.59
356.352_1.32	356.352	1.31689		138931	144030	163406	133653	93106.6	84294.1	141850	155800	145234	71874.4	141578	111837	154257	159303	168032
356.3523_1.98	356.352	1.98247		556073	518067	84401.9	485186	75133.2	71612.5	527252	73385.5	73015.8	76814.8	528958	71570.1	198939	199785	201963
356.4148_1.42	356.415	1.41847		1532.95	1849.81	2033.14	2452.11	2508.83	1404.89	5364.58	2713.55	2083.96	2602.64	2758.46	1814.68	27976.9	24644.6	30375.8
357.0097_13.93	357.01	13.9276		47074.7	34621.7	34386.3	28169.5	27357.7	32976.5	32111.6	34512.1	43353.2	28814.4	35680.9	33030.4	75732.5	45379.2	57495.3
357.2124_2.14	357.212	2.14468		11556	10943.7	15815.2	12536.2	16517.6	12756.6	19465	10710.3	13315.7	16361.9	14457.3	12470	7352.72	6758.74	6360.8
357.2364_1.82	357.236	1.82092		319723	326972	322710	328153	170131	190865	329294	326670	327776	329118	320622	330204	15817.8	16036.5	13505.7
357.7382_1.85	357.738	1.84572		112613	111689	113686	114818	59765.5	110218	59789.5	116891	112692	78341.1	115392	114544	190.701	0	0
357.8846_14.37	357.885	14.369		1515.11	1817.83	939.469	1213.96	1509.21	1292.75	1267.17	1595.23	1620.81	1387.12	1879.62	849.649	717.485	1108.27	1024.43
358.0168_13.93	358.017	13.9304		17645	15482.2	14544.7	11621.7	18163.8	13665.4	14077.5	14771.3	12025.3	19743.6	17331.9	19587.1	10447.6	13514.6	15052.5
358.0606_9.99	358.061	9.99395		7444.54	8234.83	8598.29	5332.65	6516.39	7596.42	8009.4	8260.45	4443.07	6658.45	6522.86	8496.4	5484.14	4602.67	7552.93
358.2074_5.33	358.207	5.33411		38176.3	37172.4	33297.9	40184	41820.7	36244.5	33168.5	39902.6	34713.2	36176.7	36371.2	40798.1	10091.9	8560.13	7989.85
358.2392_1.83	358.239	1.82523		35353.3	39618.8	34067.6	38648.4	36050	37096.7	36103.5	18429.9	37893.7	35603	23668.1	39464.5	13666.3	12867.8	9999.64
358.2485_0.94	358.249	0.939383		22238.6	20347.6	18672.1	25932	20452.9	15045.9	301126	21304.5	311581	19808.7	20587	18546	5711.96	5268.83	4491.75
358.3677_1.03	358.368	1.02978		11709.6	11805.4	10912.5	9098.66	46466.7	71358.2	13182.2	9647.92	11731.5	70336.9	10964.9	9680.88	14628.4	16330.8	12696.8
358.3677_1.92	358.368	1.92053		412643	382104	91572.3	384342	74231.6	57378.5	400022	64566.6	412610	97940.6	80221.9	83587.4	174736	169441	171784
359.008_13.93	359.008	13.929		21578.4	21482.5	25172.8	23328.1	19441.5	20420.3	23917.6	26283.3	35005.5	20997.1	23399.3	24256.8	53063.8	28880.6	47753.2
359.0775_13.3	359.078	13.3042		11048.1	14874.6	14631.7	13995.6	16829.6	14642.4	13257.3	13002.9	14352.5	16092.9	12102.5	12655	3319.41	3096.42	3347.12
359.1248_8.37	359.125	8.37297		75651	72572	66293.2	128606	102109	95072.2	105111	36612	165556	67313.4	60890.9	66704.5	73564.6	60605.5	28996.2
359.1249_9.09	359.125	9.08935		40508.2	37880.5	34107.1	47933.5	61009.2	33045	44507.7	47616.1	50414	63116	34722.2	35484.7	15302.9	14206.9	12568.9
359.1648_0.97	359.165	0.97265		7905.9	9366.17	10001.3	10916.3	8485.5	8928.36	11059.1	5442.57	5651.93	9573.78	7933.86	7719.18	3028.29	3175.73	1609.16
359.2051_1.3	359.205	1.29833		8085.62	9143.84	10216.9	21790.1	7986.6	8100.33	12700.4	13181.6	11350.4	13090	9374.73	9424.85	8290.95	7195.54	4907.73
359.2479_1.21	359.248	1.20603		69667.2	69918.2	61533.5	88316.1	59245.6	58755	63906	54981.4	59504.6	59265.8	60126.3	61806	9598.59	8361.78	8305.81
359.3168_14.9	359.317	14.9002		5992.77	4518.32	9676.43	7033.82	6716.01	4570.84	6631.22	6649.61	6389.76	3961.14	6730.42	5912.57	2524.32	2740.83	2661.81
360.012_13.93	360.012	13.9274		2278.06	3029.84	1997.14	2433.34	2342.89	2524.59	2829.83	2410.43	3066.84	2206.52	3119.22	2333.46	3141.37	3231.89	4196.52
360.1266_8.37	360.127	8.37287		12075.4	12336.9	10318.2	28513.4	19336.5	16702.3	18632.4	7573.55	31968.2	15100.1	10280.3	9842.39	9349.12	8151.73	3682.04
360.2489_1.21	360.249	1.21253		13516	10472.8	11303.9	16475	9569.75	9805.77	9538.34	8874.54	12318.3	11052.9	10247.1	11435.3	4255.02	3749.53	2861.84
360.3154_1.11	360.315	1.1101		8224.23	9058.13	15503.2	7792.73	22274	16183.7	6479.2	11309.8	20337.6	3117.31	15531.2	4725.46	2405.61	2806.23	2714.42
360.3238_9.92	360.324	9.91945		34220.2	20780.6	21458.9	30662.8	21482.1	22069.7	21252	19805.1	28361.9	32949.4	21812.7	23582.3	11721.4	7110.77	4138.76
360.3627_1.36	360.363	1.3552		98204	92814.7	79176	52732.7	86906.2	96215.2	146714	84531.4	92056.4	79985.9	78002	78788.3	10165	8356.44	8113.34
360.844_14.39	360.844	14.3908		5217.69	5278.27	5800.89	5134.3	5029.39	4770.77	5937.82	4576.56	5330.39	3956.97	4965.96	4317.19	4284.38	6646.18	5823.51
361.0915_2.44	361.091	2.44443		14528.7	15317.3	9858.24	24210.1	15645.5	14084.6	21448.6	11545.9	17692	12605	12036.9	9372.07	4452.52	4787.19	2417.05
361.1277_8.37	361.128	8.37297		5018.69	3433.36	3580.71	6063.99	5011.3	2181.02	2844.25	2481.27	5016.57	4765.49	4383.69	3478.16	2433.59	1957.39	755.434
361.3656_1.36	361.366	1.3552		22612.4	24946.4	22885.3	14294.3	22776.6	25776.7	42734.1	24819.1	24095	20269.9	20592.4	18491.5	1173.99	1158.27	1231.6
362.159_2.53	362.159	2.52898		101628	22192.2	125047	58571.3	100673	110983	7705.9	107204	109694	80474.6	110442	127060	16045.3	16735.9	14136.2
362.2419_1.16	362.242	1.16385		107683	118827	105187	99719.1	104811	102163	106615	106896	112939	107091	105564	113420	11669.1	11025.4	9215.51
362.327_0.95	362.327	0.947733		912730	1.16069e+06	967953	572559	1.03241e+06	1.25362e+06	1.21696e+06	708744	867007	977211	969761	959702	6214.31	6283.46	2004.95
362.3684_1.36	362.368	1.35515		4132.08	3554.71	2826.95	1911.11	3158.85	4084.66	5596.59	2360.1	4130.49	2707.93	2920.76	2149.81	152.629	0	0
362.7246_1.16	362.725	1.16385		35173.3	34608.2	35244.8	34796.6	36708.9	37017	33240.1	34252.2	36216	36037.9	34367.7	39068.1	0	0	0
362.9264_9.59	362.926	9.59477		15388.8	16658.4	15923.2	15328.1	16156.1	16479.5	15155.1	14764.8	15326.3	15404.5	15148.4	15856.3	16344.4	17227.9	18344.4
362.9266_9.08	362.927	9.07972		68083.8	68759	85862.7	73489.2	83590	96578.9	101833	118934	77107.1	85444.7	76616.5	92721.5	1585.94	1299.41	1054.33
363.1559_2.53	363.156	2.52758		130783	27941	194086	65433.6	151136	194008	18179.2	195648	159609	182424	173122	134647	14436.8	13157.4	11629.4
363.2245_1.16	363.225	1.16395		12759.4	12207	14365.3	13826.7	13482.1	12867	11068.2	12530.7	12832.5	11864.4	14343.7	14026.1	4293.1	3503.93	3602.02
363.3298_0.95	363.33	0.947717		198517	244521	208021	124069	217686	260724	247016	152410	188117	210801	214245	207875	3673.55	2213.1	2683.37
363.5407_14.9	363.541	14.9002		4056.6	1779.63	5111.35	4315.73	3670.07	2797.59	4801.57	5370.53	3148.75	3802.5	5183.98	4526.45	107.601	0	115.435
363.9302_9.07	363.93	9.07485		4598.43	3744.89	5664.24	3952.46	5257.94	6303.85	6221.42	5891.42	3532.22	5203.61	4207.91	4573.48	0	135.094	1102.68
364.252_0.99	364.252	0.991342		15122.2	4041.04	8847.36	36142.5	16920.4	2746.17	3298.52	24584.7	14794.1	9451.56	8693.82	9171.76	2800.99	2781.61	2108.69
364.3335_0.95	364.333	0.94775		28875.4	45174.4	30866.6	18262.8	32441.9	35419.1	34581.1	22026.7	28118.8	31985.1	30892	28678.3	29087.4	1573.01	1358.16
364.7458_1.29	364.746	1.28793		4350.91	4513.51	4060.25	4974.65	3729.37	4246.56	4006.21	3391.49	5192.09	4368.9	5363.54	4751.13	0	0	0
364.7798_7.2	364.78	7.19927		1467.68	1227.81	1171.37	1571.67	1290.18	1536.2	1613.07	1221.95	1147.25	2426.73	1247.38	1662.59	0	0	125.036
364.8542_7.78	364.854	7.78423		3620.89	698.419	5327.96	29278.7	0	449.92	698.838	11925.5	4417.24	6216.08	5125.52	8146.65	127.406	0	504.365
364.9778_8.45	364.978	8.4477		3412.26	2650.58	3680.97	3291.25	3380.59	2682.92	4563.45	2789.74	3923.82	3406.92	3362.73	2332.62	292.25	0	113.711
365.0403_14.85	365.04	14.8543		13278.6	8510.68	9705.53	10731.1	12205.3	6582.07	13961.8	13314.2	9524.37	8980.62	8531.17	10052.6	701.064	174.215	700.431
365.1061_12.56	365.106	12.5632		58350.1	33903.7	32907.1	26380.8	28020	35011.5	28853	32526.2	39461	57996.4	41369.9	57408.6	53419.1	43761	43111.9
365.1063_11.62	365.106	11.6247		31359.7	25947.2	34260.8	38623.7	30162.4	35715.1	28008.4	35587	27884.4	29186.3	22164.9	34944.1	20727.1	29090.8	24636.5
365.1584_1.5	365.158	1.49651		25822.2	26563.2	29016.1	26757.7	26473	27060.1	25027.1	24726.2	24856.9	26202.2	21094.4	25351.4	9828.91	9061.22	6620.43
365.2407_1.29	365.241	1.2862		63454.2	73151.4	7464.89	84862.4	12271.8	34037	22108.4	6691.19	9447.18	7017.09	7435.47	4347.37	6536.45	5271.74	4179.73
365.2563_7.18	365.256	7.17561		3630.77	4174.69	4062.3	2670.05	5329.06	5307.27	4288.09	4826.37	4871.79	4781.12	4297.53	4550.99	3723.25	3777.52	2420.15
366.2428_1.29	366.243	1.28836		13963.6	13187	4957.45	20453.3	3646.9	9618.05	6647.47	4372.73	4541.72	4596.6	4819.86	4344.22	3987.37	4728.69	2000.46
367.1299_2.39	367.13	2.38628		17557.5	23363.2	23912.6	24050.6	20682.6	21534.6	8752.18	15668.1	13023.2	15493.8	25718.3	22117.8	2529.67	2275.03	1749.28
367.2692_1.01	367.269	1.00833		41195.1	4564.4	4592.3	30071.6	43254.2	48054.2	3761.71	32734.5	3960.49	4102.25	45625.3	5703.07	2219.75	3805.63	2705.52
367.9916_12.43	367.992	12.433		45023.4	42174.3	33892.7	34481.9	46219.7	38944.8	40583.5	42541.8	41225.8	50095.7	32571.5	30813.3	37412.8	42691.3	38555.3
368.2735_0.94	368.274	0.940567		23189.5	16084.7	13646.8	14046.1	13094.4	11511.1	10264.1	7868.39	8237.78	9583.12	11547.3	13910.1	4582.69	4099.3	3675.23
368.4101_0.88	368.41	0.8811		16415.1	14252.3	17888.5	19453.5	20923	7764.2	45093.3	17380.5	16981.7	20064.5	17541.9	15302	2890.49	2650.81	2224.58
368.4248_1.36	368.425	1.36348		28506.7	41922.8	30582.8	54117.3	28694	24932.4	41761	22993.9	27089.3	31901.3	41902.5	53235.9	12666	12087.1	13907.7
368.9988_12.43	368.999	12.4312		50856.8	45201.4	56028.9	50472.6	40466.6	41813.2	52055.9	43469.7	45145.6	39461.6	42430.8	55304	55511.6	41174.3	48201.3
369.2862_1.28	369.286	1.28115		132053	5877.92	5027.11	125882	11573.2	38147.2	6353.27	4654.57	4158.43	4668.63	4290.24	5337.1	4657.51	4714.97	3429.47
369.384_1.76	369.384	1.75536		9835.26	47862.7	8630.27	7285.15	5903.01	5187.63	4863.72	5516.49	8290.07	6035.89	8739.35	13515.8	5329.24	4719.89	4556.61
369.4279_1.36	369.428	1.35508		7956.75	11807	10572.4	15715.3	7844.17	9634.74	8379.51	6394.82	10688.7	9483.98	9061.02	15365.4	7046.12	7293.79	7434.87
370.0013_12.43	370.001	12.43		6582.03	8383.46	6801.71	8785.94	5188.28	9085.6	5623.08	6680.08	8004.01	7763.44	5585.59	7377.99	7565.69	5852.91	7174.72
370.0148_13.83	370.015	13.8263		2328.92	1639.64	1976.1	1549.04	1543.35	1621.35	1959.37	1801.77	2169.77	1560.04	2207.96	1705.33	2582.65	2765.76	1625.6
370.0524_13.03	370.052	13.0294		3411.35	2167.88	1131.99	2697.55	3728.41	1937.06	3246.76	2177.01	3698.08	3241.38	2528.42	2703.46	1822.31	1779.64	1596.34
370.2944_1.11	370.294	1.1057		19341.9	19986.3	9210.31	9573.29	4248.37	10085.8	9546.06	8930.98	3144.41	7824.79	9462.75	9888.52	4216.03	3989.26	3217.19
370.4036_1.39	370.404	1.38693		3203.83	3995.06	4366.22	7551	3866.92	3304.59	4076.93	5107.91	5196.13	4557.24	3140.06	4485.53	1251.24	791.448	2458.61
370.4052_0.86	370.405	0.856133		14333	12707.3	13470.4	15058.2	25937.6	13582.9	32344.8	15170.7	18926	16107.5	19762.5	12446.6	1050.36	1039.07	748.416
370.7362_1.89	370.736	1.88749		119018	118591	124388	118934	125109	75934.5	122358	117536	119538	118241	121085	122376	123.564	263.47	0
370.7363_1.16	370.736	1.16385		253227	261991	249645	248691	248443	247170	256745	257025	252844	251852	252744	262501	513.841	164.385	0
370.8394_13.28	370.839	13.279		6312.43	4381.19	9457.63	4913.94	7726.24	12241.4	12161.6	15322.5	5677.86	7338.77	9528.8	11948.8	691.031	248.71	0
370.9991_14.09	370.999	14.0853		2839.6	1923.9	2463.58	1707.95	2507.19	2524.58	2909.23	2725.27	2151.12	3029.93	2228.01	2993.45	2444.27	4445.54	1878.97
371.101_0.86	371.101	0.863083		39476.2	49173.8	81148.2	28767.4	110220	36182.2	44058.1	42444.5	57899.6	92896.4	88888.9	130077	227750	202967	11769.8
371.1225_0.88	371.123	0.880917		68070.1	64402.3	218206	30576.2	80935.1	31742.9	52912.8	57086.2	57059.3	117848	154208	303640	192504	3386.34	1900.51
371.2304_1.54	371.23	1.53803		1.40963e+06	1.58962e+06	1.67937e+06	1.644e+06	899003	1.65027e+06	910744	857689	1.70846e+06	1.6888e+06	1.43668e+06	1.73062e+06	187999	197577	187390
371.2404_9.6	371.24	9.60347		38393.6	49927.5	33877.7	69762	34263.8	29336.4	69215.3	80620.6	47797.4	40980.3	42983.7	40784.5	37420.1	44896.2	227114
371.2405_9.09	371.241	9.08618		66713.7	109259	72910.5	206559	96858.1	134653	71817.1	87456.8	109370	66678.8	112487	71195.9	72804.8	77987.6	62563.8
371.311_1	371.311	1.00275		3949.53	6142.31	6015.88	2898.91	6357.25	7551.11	7539.41	7131.95	5664.83	5693.56	4972.03	6703.38	44689	37892.6	6665.9
371.3272_4.56	371.327	4.56302		22835.2	25960.5	73661.5	41589.3	25766.9	21224	27223.4	23948	28528.1	83033.5	75021.7	78255.7	18658.3	17561.7	14782.1
371.408_0.86	371.408	0.85545		3654.08	3581.14	2701.48	4198.97	6981.66	3389.54	8098.76	3448.06	4996.95	3307.74	4019.38	1552.39	169.323	163.216	0
371.7393_1.16	371.739	1.16345		25650.1	27841.8	24925.2	24699.2	23600	25598.9	25406.3	23239.8	25509.9	22423.2	25195.1	26210.7	0	0	0
372.1032_0.86	372.103	0.8645		15888.1	36144.1	46028.7	6573.39	38735.2	15879.6	14089.8	12938.8	22895	32056.7	27176.4	69065.9	78295.8	67856.1	1577.83
372.2275_1.02	372.227	1.0225		141230	139479	132074	129752	135412	135204	139920	124416	128004	138602	143332	135648	12594.8	12220.4	13317.9
372.2331_1.54	372.233	1.53672		251138	268480	268247	255334	172901	255252	161640	164494	261157	265712	269183	260576	26350.3	24128.7	19782.8
372.2589_1.15	372.259	1.15475		154574	166002	163547	162468	160972	159927	157891	155320	166038	161028	161905	164610	27426.1	20419.2	7281.77
372.5459_14.9	372.546	14.9002		162412	89591.3	194928	154387	152763	73969.4	166539	172877	126122	174344	186749	207372	7617.18	3715.28	6947.06
373.0473_14.9	373.047	14.9002		42294.6	23526.4	47804.6	36008.3	41242.2	20380.8	41462.2	40808.1	33003.3	44788.2	49692.5	55045	2991.25	1836.3	2913.58
373.1053_0.88	373.105	0.880633		4703.01	16179.9	47818.1	10053.3	26179.2	3000.84	11203.2	6780.92	8381.06	6663.21	26231.9	71996.7	49103.1	42785.3	932.924
373.185_1.31	373.185	1.31357		6258.16	6856.45	8146.86	8358.02	8160.16	9768.46	8325.4	7912.54	7935.22	9430.77	8330.43	8043.09	5785.64	4579.02	3741.41
373.2287_1.02	373.229	1.02257		25742.3	25525	21758.1	22769.4	22921.8	24250.2	23649.4	21278.6	21250.5	25934.1	24901.6	21921.8	3892.58	4241.93	3863.69
373.2355_1.54	373.236	1.53673		53996.7	50137	53333.4	51212.7	32977.9	32486.9	32487.7	29801.6	49045.1	47658.8	34660	47717.2	9705.65	10384.1	7989.62
373.2629_1.16	373.263	1.1562		30292.4	30444.9	30689.3	31692.4	29090.2	33502.8	31706.2	31751.6	32063	32120.7	30565.6	32184	4610.28	3967.16	2863.68
373.5526_14.88	373.553	14.8752		34324.8	24599.7	31786.3	33667.7	38180.8	21887.8	35646.2	44625.1	28153.2	29896.2	37589.3	37173.3	1151.23	1164.49	1958.4
374.054_14.87	374.054	14.8749		9599.15	6478.36	9907.2	9742.08	9571.25	6405.61	8149.82	8726.17	6525.31	8941.54	7269.33	8308.75	369.087	952.516	1059.2
374.2386_2.15	374.239	2.14504		51341.2	56347.8	49378.7	50535.5	53424.6	51271.9	57326.5	44949.9	52756.3	54977.6	53241.7	57156.7	9884.73	9535.9	8580.81
374.243_1.06	374.243	1.06393		89468.9	43324	69613.1	265694	41242.1	23106.6	26916.1	167155	111885	70436.4	79294	70091.5	6979.92	5887.3	4914.07
374.3019_0.95	374.302	0.947767		23504.9	21895.2	7345.12	10359.7	9446.96	3504.86	6807.34	7208.48	580.65	8128.12	8035.25	9076.02	2495.42	2521.11	2304.72
374.8085_7.19	374.808	7.19106		1856.59	2442.18	2443.06	2372.03	2269.05	2387.02	2844.25	1493.41	1634.26	1834.97	2179.12	1867.4	0	0	0
375.0071_8.45	375.007	8.4477		2560.32	2996.47	3178.99	2064.35	3896.56	3356.11	1381.53	3336.85	3072.34	3106.22	2896.66	1998.73	292.609	0	150.995
375.0986_8.36	375.099	8.36482		32945.8	31085	29193.1	51084	47625.5	43692.4	30540.1	40216.6	72464.1	37428.1	34381.5	30626.1	12234.2	9602.22	5598.58
375.0986_7.19	375.099	7.19327		29121	18487.9	17597.7	30818.5	24681.2	21534.9	20779.8	13304.2	33841.2	25402	19840.3	22950.2	9386.27	10651	4830.9
375.2467_1.06	375.247	1.06407		23724	8565.3	15883.1	61784.3	10813	5052.58	5091.71	41602	27692.4	16448.8	16116.6	17748.7	5067.73	4211.23	4201.48
376.1008_8.37	376.101	8.36522		7071.78	6124.35	6442.88	13327.2	8824.73	8549.55	5652.43	4479.14	13426.7	7670.18	6241.14	4709.53	1088.88	1149.65	134.846
376.1013_7.2	376.101	7.20062		5381.09	4176.7	5083.99	5217.17	4802.45	5348.71	4573.23	4661.49	5650.2	3327.34	3450.8	4359.69	1669.8	2151.19	423.998
376.2636_0.94	376.264	0.939367		3.18917e+07	2.85406e+07	3.2704e+07	4.17821e+07	3.78939e+07	2.89851e+07	2.43021e+07	3.93875e+07	4.13404e+07	3.4398e+07	3.44339e+07	3.2062e+07	116097	225902	10967.3
376.2979_7.19	376.298	7.19332		9263.9	6048.68	6154.74	5620.1	5485.67	5874.43	5436.04	6362.07	4635.22	5822.03	5512.72	5456.07	2308.42	2498.05	2680.25
376.9939_13.94	376.994	13.9356		9303.81	9707.84	11061.5	6762.14	6891.2	8194.44	6989.78	7261.32	8060.65	9773.51	7060.52	11104.9	15200.3	19947.7	26557.6
377.0979_8.37	377.098	8.36507		6057.77	4578.44	4254.89	7293.24	5327.32	6018.19	4381.2	2733.2	7589.99	5398.71	4363.99	4085.59	1095.03	1306.82	482.785
377.2643_0.93	377.264	0.9311		1.37291e+07	1.14591e+07	1.24061e+07	1.67573e+07	1.33741e+07	9.84006e+06	8.16129e+06	1.55377e+07	1.52639e+07	1.26065e+07	1.2764e+07	1.20637e+07	29039.3	49429	9300.1
378.2666_0.93	378.267	0.931083		1.57872e+06	1.52334e+06	1.61394e+06	2.22881e+06	1.7169e+06	1.24993e+06	1.04532e+06	2.06196e+06	1.97089e+06	1.64138e+06	1.6352e+06	1.58171e+06	5556.8	7925.08	7295.7
378.3585_12.4	378.359	12.4045		6070.97	5117.5	4463.42	12366.4	7126.91	2824.12	3317.94	12045.7	5806.11	9627.2	4122.11	10113.6	4510.65	4764.94	8733.7
378.6749_7.32	378.675	7.32322		3371.11	2834.74	3107.26	3031.72	2322.76	3381.37	3423.16	3594.87	3317.29	3416.87	3132.9	2718.8	0	0	101.787
378.861_12.39	378.861	12.3912		1939.94	1600.64	2384.6	5609.01	1441.58	1376.2	258.998	3036.9	2218.39	3544.67	1659.65	6620.71	1530.35	1097.27	3317.05
378.9885_13.93	378.988	13.9328		5590.59	5494.85	5423.36	4404.4	4703.68	4722.47	7604.26	7128.33	5425.49	5344.65	4983.51	5366.54	8609.51	5475.6	17010.8
379.2496_1.88	379.25	1.88153		527178	531708	524997	529211	529262	548309	536804	513097	547430	538569	529969	542825	41208.9	39626.5	34341.9
379.2687_0.93	379.269	0.931158		169243	141954	146117	208865	164268	119575	99557.2	189472	182678	157083	153412	150656	3719.15	2965.67	1939.06
379.7512_1.9	379.751	1.89672		191883	188467	196314	194132	191358	191971	197035	189603	199045	197871	197583	189599	301.445	0	137.826
379.9086_7.3	379.909	7.30007		3216.26	2336.17	1821.62	2305.11	1833.24	1589.3	2169.67	2111.65	2484.96	2438.39	2133.02	2140.92	0	0	0
380.042_10	380.042	9.99698		7652.32	6609.86	8176.05	5137.86	7520.09	6595.17	7550.1	9106.44	5790.19	6321.27	9484.89	9787.89	7111.39	6311.03	9036.62
380.2523_1.88	380.252	1.8791		54783.1	55118.6	54644.4	57941.7	58148.6	58019.1	55859.6	54001.8	60611.1	56859.1	55425.8	57369.1	14601.3	13285.2	10955.4
380.272_0.93	380.272	0.931575		14893.6	14603.3	14665.4	19391.1	15454.5	11419.1	9398.54	16644.9	15061.5	13605.6	14607.4	16805.4	2597.38	2185.23	1724.48
380.6724_7.32	380.672	7.321		2258.43	2482.94	2911.63	3225.01	1876.04	2936.4	2370.99	3115.19	3063.72	2083.47	1759.13	2561.47	117.218	0	0
380.9892_13.93	380.989	13.9284		3672.62	3826.72	3817.44	2510.14	3316.99	3728.04	3554.27	3446.8	3018.41	3713.39	3089.33	2776.68	4764.07	3920.3	4708.52
381.1114_7.2	381.111	7.1995		2452.1	3739.16	4540.98	5517.27	4952.36	4249.41	3290.04	3423.12	4972.12	2370.63	3993.01	3419.55	848.072	790.551	734.733
381.1463_0.97	381.146	0.967033		3513.33	3865.51	4293.24	1843.45	3175.77	3577.72	4506.49	3546.75	3671.06	4213.35	5661.75	4067.63	620.352	441.332	156.718
381.1803_8.41	381.18	8.41444		35132.1	19555.5	26390.9	44330.6	21702.4	20608.3	20699.2	24414.8	55689.7	30584.6	17853.4	32519.5	29059.6	26857	10537.9
381.2507_7.18	381.251	7.18396		8958.21	4955.16	4648.92	5560.26	3930.34	6093.62	4231.31	4321.07	4473.74	4892	5992.04	4171.78	23439.2	21886.3	7903.29
381.2585_1.15	381.258	1.14728		9389.06	17357.5	9172.94	9811.41	11853.4	9100.31	9604.61	11531	14488.5	14354.1	15554.7	12573.1	6208.31	5084.61	4422.18
381.2972_9.08	381.297	9.07975		8668.18	5617.61	7504.21	6356.92	6394.25	8074.22	8199.89	11231.4	6837.57	6507.82	8068.72	7467.92	2949.33	2742.61	3345.11
381.986_12.42	381.986	12.4229		3386.61	5492.47	5667.82	7021.12	8007.93	6820.82	8093.81	6750.06	7023.45	8381.58	5788.43	6395.1	6848.06	7804.36	7763.95
382.3791_14.64	382.379	14.639		40790.7	94816.8	44656.2	46168.7	162982	142446	92748.7	97948.2	39528.5	45258.2	44624	53911.4	72357.8	64265.1	72603
382.3792_18.75	382.379	18.7534		72923.5	85593.2	70971.5	72190.7	70677.3	71886.7	77405	67326.4	54104.2	63107.4	81929	74910.3	68814.2	58567.8	75627.3
382.3793_7.32	382.379	7.32497		174849	181076	182063	178015	175035	169997	178361	174464	171802	172476	181166	180062	35195.6	35683.6	32384.4
382.4401_1.34	382.44	1.3443		6189.13	6413.91	5735.52	6476.11	5923.08	4771.07	13475.9	6755.79	6607.23	5687.97	7201.83	6475.5	3224.63	3384.19	3583.95
382.8656_13.4	382.866	13.4034		13915.2	17970.8	13633.4	10043	29294.7	16206.2	14305.2	10521.4	9601.93	9449.96	23362.8	19607.8	7282.54	1426.77	4930.19
383.2589_0.94	383.259	0.9395		9042.92	6583.48	8932.61	3188.59	6749.93	7841.68	8083.5	5331.53	6870.97	8535.66	7364.76	8363.56	3318.99	2606.68	2368.96
383.3824_7.33	383.382	7.32512		46477.9	44707.1	46980.6	46057.7	45116	47491.4	46123	39146.6	43122.9	39750.8	45911.7	48217.1	7501.6	8102.49	6883.98
383.3824_18.75	383.382	18.7534		18951.4	21562.9	19006.4	19188.4	21707.9	16138.1	22409.7	22037.3	18677.2	16158.4	18380.1	18210.9	21460.9	22324.8	19816.1
383.4435_1.34	383.443	1.33852		1121.15	2019.87	1370.26	1739.05	1283.58	1277.43	5319.25	1951.05	1480.65	2052.72	1105.71	1346.73	2729.49	2041.19	1985.49
383.5264_14.93	383.526	14.9335		1776.54	2970.26	2096.58	1512.46	1392.11	1361.55	1608.06	1491.8	1614.79	1871.23	1996.55	1277.92	383.708	129.526	0
384.1113_8.36	384.111	8.36463		2932.59	2979.38	3090.85	3646.5	3954.03	3822.13	3755.12	3952.16	4418.19	3249.5	1913.55	3152.21	249.493	116.638	282.597
384.2361_1.96	384.236	1.96217		25588.1	18878	28188.5	17829.5	31264.5	29621.7	27524.5	29436.3	31988.6	28182.1	28848.1	26465.3	11790.6	10442.3	10389.2
384.2361_1.18	384.236	1.18054		67582.1	60906	61392.3	61101.6	61925.4	60456	59453.6	60002.9	62227.3	59926	57159.7	59801.4	4323.72	4214.74	3489.05
384.2895_1.01	384.289	1.01407		8569.71	6391.78	11400.3	6229.93	7355.97	7171.5	6559.55	5966.51	8557.79	9857.96	11126.4	13774.4	8473.53	9219.67	7095.48
384.3876_7.32	384.388	7.32367		7701.42	8652.05	8923.89	8866.84	11285	7686.66	8443.91	7451.68	7608.34	7653.61	10133.8	8619.51	2042.48	2209.36	1509.36
384.4201_0.86	384.42	0.856133		2999.74	2253.85	2712.41	2376.54	4249.35	2924.63	3908.4	2149.93	3885.84	3772.38	3650.51	2541.48	1391.7	414.905	0
384.7377_1.18	384.738	1.18048		20951.9	23471.8	20904.2	21548.8	23082.9	20827.3	23157.6	21931.3	21790.5	23309.1	20969.1	22514.7	0	0	0
385.2423_1.23	385.242	1.23041		48320	45202	41812.6	45772.6	41466.4	41225	44761.4	40193.1	43800.9	40711.4	42427.8	41307.3	7491.8	7117.66	5522.09
386.1245_8.37	386.124	8.37298		21515.8	13881.4	17724	43946	27635.2	27619.9	28927.4	10367	49057.4	16475.9	15972.7	19024.6	19765.4	17151.9	5384.18
386.2416_1.44	386.242	1.43728		98344.5	70854.9	93443.1	111606	72907.5	63061.2	58531.1	66089.1	48789.8	90346.3	94584	82757.6	10623.3	10533	7381.92
386.7586_1.29	386.759	1.29058		5158.86	5573.04	6499.38	5046.56	5394.32	5189.91	5822.43	5428.95	6188.84	5441.67	5811.11	5130.43	0	0	0
387.1239_8.37	387.124	8.36901		5688.16	4854.32	3789.82	9386.3	7848.97	7182.16	4609.45	5877.64	11437.2	3244.14	3356.84	4893.96	5363.49	4273.5	2172.05
387.1768_1.01	387.177	1.0119		152972	151825	157833	110531	198835	223349	223258	162981	185352	158964	160394	163850	9463.01	9027.5	7641.52
387.2964_1.29	387.296	1.28836		132343	136493	9190.29	140535	17371	77757.5	40524.5	6776.06	8989.95	7989.62	8131.58	7511.99	7429.11	7614.04	5656.76
388.1799_1.01	388.18	1.0119		33195.6	35410.8	35579.4	27177.5	46477	49637.1	52270.8	36227.3	43457.5	38897.9	37776	38186	5411.99	4984.47	3316.91
388.256_1.53	388.256	1.5338		9.19049e+06	9.46943e+06	9.35813e+06	9.31944e+06	5.87251e+06	6.00445e+06	6.03369e+06	5.65965e+06	9.581e+06	9.36628e+06	9.31165e+06	9.60252e+06	25469.5	23319.2	13111.4
388.2993_1.29	388.299	1.29068		25514.1	27086.9	8314.17	32177.6	10289.2	12723.9	8488.44	8705.83	6336.01	8468.92	10486.8	10871.1	3954.12	5204.16	3957.2
388.3935_1.35	388.393	1.34517		8837.03	10907.6	8829	5587.45	7662.94	10179.2	14839.3	8184.58	9252.65	10005.6	10610.3	10125.4	1107.32	1229.85	781.856
389.1819_1.01	389.182	1.01016		5306.24	5645.88	6868.5	4156.85	8165.65	8496.71	8434.32	5672.38	7296.85	6233.63	6107.42	5642.97	3828.63	2568.54	3140.84
389.2596_1.53	389.26	1.5326		1.49699e+06	1.56854e+06	1.56318e+06	1.54307e+06	978752	1.05384e+06	992012	937616	1.58586e+06	1.55457e+06	1.55698e+06	1.56681e+06	11523.8	3588.23	8386.29
389.3268_0.96	389.327	0.96395		855131	996780	889742	644659	899976	983461	1.00063e+06	726124	851099	903478	899812	876526	4096.4	3468.23	3986.07
389.3966_1.35	389.397	1.34517		2700.66	2948.52	3582.64	1606.41	2242.98	2830.79	4389.71	2066.5	3166.84	2925.37	2352.63	2720.63	324.423	848.097	192.014
389.9734_13.1	389.973	13.1029		17220.7	12941.7	9042.88	11653.4	11898.3	9069.41	13776.3	7520.84	12168.9	11562.7	11681.1	20728.6	11152	13875.9	13617.6
389.9735_12.44	389.973	12.4439		42385.6	47677.7	36292.9	46928.7	46306.2	41391	37134	37415.8	51644.4	51206	42912.7	35305.6	51137.3	44026.1	39118.3
390.2356_1.26	390.236	1.26217		7630.92	9233.6	9199.86	11741.2	10855.2	6196.66	7221.74	9581.98	10136	11732.2	12369.3	10466.1	5479.57	4664.18	4288.48
390.2609_1.53	390.261	1.52978		278443	275065	274536	265118	177424	183684	170704	165669	274243	272381	275698	277790	7909.02	7108.55	6040.86
390.2755_0.93	390.276	0.931033		42935	37502	39879.8	50056.9	46365.7	35191.5	27545.7	47577.5	51671	42438.2	39124.9	42368.4	3715.59	3891.82	2293.64
390.3299_0.96	390.33	0.956		202021	233621	215140	156187	208239	235728	232970	180805	206901	212724	219297	217180	3308.33	3607.13	2319.42
390.9805_12.44	390.98	12.442		27726.3	35730.5	35190.5	36013.5	29682	35889.4	39378.5	24315	20809.4	33204.4	27384.2	28641.9	28845.2	26255.5	27190.8
390.9805_13.12	390.98	13.1204		8348.67	7841.84	7340.36	4709.11	6883.64	6844.73	6848.98	6788.62	8928.85	6105.49	6813.06	7425.63	5600.58	7053.35	6521.55
391.2713_1.06	391.271	1.06065		64155.1	30380.1	50522.6	168482	29267.9	35172.8	34850.3	116953	80236.9	50245	53720.6	50919.4	50015.9	29431	12709.3
391.3324_0.96	391.332	0.956033		31742.3	40780.4	37428	27477.5	33342.8	37047.4	37487.1	29319.3	32960.8	31615	35526.8	35886.6	7231.16	7396.04	6952.75
391.5183_14.98	391.518	14.979		3364.01	1901.63	5657.76	5379.22	3230.33	4168.66	4771.02	4204.63	6254.94	5327.48	4876.07	5491.97	1897.38	301.674	638.086
391.9821_12.42	391.982	12.4241		3695.79	3540.54	4338.47	4440.9	4360.18	5221.76	4389.33	3122.31	3658.71	4441.51	3553.21	3485.26	4594.12	3585.04	3677.36
392.0343_13.03	392.034	13.0279		1257.99	1977.68	2219.84	2254.9	2772.55	2180.8	2523.79	1635	3152.35	1931.86	2340.11	2701.84	1782.49	1695.22	960.871
392.1165_12.12	392.116	12.1173		11657	12120.2	9510.51	12522.9	10946.8	10239.4	12126.8	12591.8	11585	11843	10792.4	12664.6	10116	11492.1	11496.1
392.1294_13.3	392.129	13.2954		2136.1	2886.77	2086.26	1972.67	2463.56	2496.72	2370.43	2926.67	1888.48	2556.92	1998.85	3115.5	947.232	1093.32	1693.37
392.2552_0.92	392.255	0.922733		108213	99821.4	98546.8	98006.2	169721	83131.2	54750.2	99853.9	189213	135765	103082	92041	7402.38	6368.57	5859.77
392.2759_0.9	392.276	0.901792		12857.7	4468.95	90400.7	43466.9	6401.79	75692	85184	102615	20124.3	45678.6	8388.35	94613.3	2631.2	2654.03	2008.05
392.2918_7.18	392.292	7.17866		6526.87	6438.86	7377.55	7887.64	5752	6626.89	6065.27	5374.19	5788.14	6440.76	7855.67	5846.98	3119.81	1694.99	1298.25
392.333_0.96	392.333	0.95605		9469.99	9820.23	10700.4	6862.7	8269.02	9291.47	8123.71	7530.3	9536.41	10131.5	12460.6	8506.88	4611.53	3661.85	2920.82
392.527_15	392.527	15.0007		12393.4	11952.5	17125.7	13852.3	14552.2	10782	12833.4	15679.3	17872.9	13115.2	7529.9	12838.5	1866.77	1071.18	1622.37
392.7494_1.95	392.749	1.9455		84569.8	87261.2	83045.9	79461.4	81523.8	78534.6	79425.4	33282.5	86971.5	83755.8	79862.3	80978.1	0	0	0
392.7495_1.18	392.749	1.18048		175167	183736	172824	163713	172366	175709	173681	168008	171612	171619	173029	184025	141.803	187.064	340.341
392.8212_13.29	392.821	13.2871		7689.2	6410.31	9246.55	7676.06	8906.61	11599.4	10935.8	19824.9	7875.79	11408.9	10979.3	12776.1	1690.59	647.454	241.2
393.1009_9.59	393.101	9.58935		1873.28	1571.92	2108.27	2121.52	2131.96	1563.13	2291.93	1729	2096.09	1853.26	1461.83	1582.75	2430.32	1596.07	2315.99
393.2114_1.52	393.211	1.52018		31505.1	31653.6	30670.4	35172.7	26502.1	22483.9	32854.7	24010.5	34137.6	31258	23140.7	34591.1	6731.99	7207.06	5324.43
393.2923_0.94	393.292	0.9394		5.06708e+07	3.39762e+07	4.48946e+07	5.64917e+07	5.32541e+07	4.48565e+07	3.42025e+07	4.91824e+07	5.82786e+07	4.79951e+07	5.1263e+07	5.01928e+07	241233	468591	2689.5
393.753_1.18	393.753	1.18058		20908.2	18386.3	17919.9	18385.6	18701.1	20004.8	20537.5	19835.5	20262.3	21701.2	19304.3	17605.1	0	218.673	0
394.1471_13.31	394.147	13.312		2.24117e+07	2.00306e+07	2.40821e+07	2.18092e+07	2.46828e+07	2.69209e+07	2.73488e+07	3.26407e+07	2.08845e+07	2.28866e+07	2.43059e+07	2.66093e+07	15656	3004.94	6678.56
394.2917_0.93	394.292	0.9319		2.03001e+07	2.03958e+07	2.16826e+07	2.7416e+07	2.38889e+07	1.84681e+07	1.51439e+07	2.59222e+07	2.69349e+07	2.22148e+07	2.20547e+07	2.09714e+07	60547.6	114211	15403.4
394.6491_7.28	394.649	7.28423		3497.81	4006.13	3653.64	3083.56	3087.93	3605.62	3563.95	3749.43	3549.64	2325.18	3795.2	2923.13	0	0	0
395.1491_13.86	395.149	13.856		18771.7	16143	24484.2	14972.8	21062.3	30600.2	38623.1	57552.9	9914.26	20565.5	23776.8	37704.5	2638.09	1655.76	2164.2
395.1498_13.3	395.15	13.3038		3.38642e+06	3.00702e+06	3.61556e+06	3.28508e+06	3.69374e+06	4.01189e+06	4.0832e+06	4.8592e+06	3.13881e+06	3.39955e+06	3.63869e+06	3.98424e+06	8456.11	7178.33	5893.19
395.2932_0.93	395.293	0.931092		3.60808e+06	3.0467e+06	3.33866e+06	4.56948e+06	3.57135e+06	2.64969e+06	2.17583e+06	4.25086e+06	4.19512e+06	3.36143e+06	3.35694e+06	3.23281e+06	10429.9	15050.5	8181.08
396.1512_13.31	396.151	13.312		612746	562026	674879	608767	684491	745877	761033	712660	582074	640502	686720	743181	4743.19	4463.03	4279.51
396.2258_1.06	396.226	1.06333		9454.93	3645.43	7906.07	26919.1	3640.33	1763.62	799.544	18302	12992.3	6793.2	6329.82	7121.85	2859.22	2336.1	1827.49
396.2506_7.19	396.251	7.19133		6795.26	4979.43	6215.09	3993.78	7712	6348.53	5581.02	3772.91	7543.1	4412.3	5158.46	3020.8	5103.34	5776.92	3478.05
396.2953_0.93	396.295	0.931083		340637	281402	305861	431085	333748	241625	203975	397336	399701	319628	316078	307088	4367.3	4086.71	2414.95
396.3561_0.94	396.356	0.939867		41401	50437.9	33141.3	11969	5622.06	0	17744.4	13197.4	0	27856.5	24546.8	23359.7	3154.68	3139.54	4258.5
396.456_1.3	396.456	1.297		7626.66	6699.98	8002.53	6609.99	7368.6	3481.59	15951.4	7092.28	7153.27	7077.55	6444.21	6413.05	0	0	163.337
396.646_7.3	396.646	7.29959		1983.15	2094.26	2901.86	3012.48	2829.89	2855.62	2928.15	3075.22	3072.85	3071.07	2329.56	3205.77	0	0	0
397.1536_13.3	397.154	13.3038		69320.7	60087.1	49587.2	68934.5	75897.3	73580.9	71177.8	57268.5	65490.1	63681.4	84413.3	75844.6	3314.73	2592.72	1599.04
397.1968_1	397.197	0.99705		15371.6	5139.45	17764.7	67461.2	7079.7	3238.77	691.159	49757.7	22328.3	15197.6	17648	17920.8	3861.43	2989.56	2574.77
397.2428_1.16	397.243	1.16385		21711.7	20137.9	17586.3	16478.5	20768.3	21649.8	18163	19102.6	19272.5	21570.3	20017.9	18921.2	5989.31	5793.02	4963.01
397.2976_0.93	397.298	0.931333		26520.8	25459.6	27595.3	36017.9	29621.9	22753.7	20152.6	35198.4	31809.8	28139.4	27393.7	26170	8391.81	7623.02	5133.84
397.4594_1.3	397.459	1.30106		1671.42	1380.43	2025.5	1515.44	2269.47	795.262	5075.77	2168.28	1564.3	1860.31	1921.21	2436.22	0	0	0
398.156_13.3	398.156	13.3038		8571.66	4571.28	9758.2	7064.36	6071.73	8940.32	8428.24	9403.67	7809.27	6865.51	9596.58	7167.93	2036.07	1284.37	1711.75
398.2418_0.93	398.242	0.93105		211908	217488	210597	278058	246276	191145	160154	272706	290739	224269	221740	205981	7469.56	7422.54	6215.92
398.2739_1.21	398.274	1.20822		5872.31	8809.82	6483.33	10312.5	7747.3	8768.52	54021.3	7470.4	5921.93	9205.66	8899.19	9107.37	5818.4	4767.54	2859.3
398.3736_0.95	398.374	0.947717		46886.4	65190.9	29331.7	16783.6	10821.5	6582.44	25125.3	17391.5	4463.21	25764.7	25227.1	25504.9	8525.41	8428.6	12690.5
398.4358_0.86	398.436	0.856133		4645.45	2362.23	2502.4	2596.02	4629.9	2186.32	5758.98	2980.44	3270.02	3264.77	3555.53	4448.27	4598.46	5072.95	3990.35
398.9763_13.94	398.976	13.9357		4933.42	6087.35	3454.83	3480.91	4166.52	4863.04	3855.01	4061.51	3986.99	4337.81	4221.22	4584.03	4993.37	4654.32	8818.13
399.1779_2.18	399.178	2.18441		9085.12	13787.8	7927.93	19231.4	18812	20078.8	27234	35694.9	39259.4	7543.56	8808.42	11899.6	23718.8	23554.9	20752.5
399.2452_0.93	399.245	0.9311		68679.4	55862.7	61502.5	72627.2	78396.9	54594.9	44579.1	67478	77709.9	98259.1	65031.7	57422.3	15167.6	38317.8	12593.4
399.2691_0.9	399.269	0.89795		5182.49	21968.1	25428.6	22260	3210.01	12828.1	25478.7	15560.5	6063.14	26614.1	23911.1	27997	3271.59	1010.45	877.422
400.0359_7.59	400.036	7.58757		3817.07	917.702	3180.07	41588	2907.69	1209.2	916.67	20973.9	9558.68	5996.32	4464.08	6469.95	380.32	237.746	1791.34
400.2191_2.51	400.219	2.51164		20010	21797.6	16820	23144.1	13994.8	15538.1	24782.3	18671.7	15148.1	18062.2	14989.2	16151.8	5625.78	6454.76	6066.55
400.2487_0.93	400.249	0.931317		13231.4	9677.7	11320	17754	12654	8230.48	8380.52	11386	10228.8	11365.7	9001.68	8861.74	5349.94	4810.56	4685.35
400.3784_1.62	400.378	1.61553		7002.33	18787.6	8248.89	8344.57	5489.18	5051.22	27261.3	7183.79	6800.38	8498.29	9595.26	7518.09	3941.33	4438.68	2690.16
400.513_14.83	400.513	14.833		3768.65	3977.58	3621	4913.97	5562.62	2637.4	5656.35	4640.33	2480.01	4112.73	3017.84	3435.44	278.974	361.228	521.748
400.8383_7.28	400.838	7.27946		2327.29	827.098	2064.87	1755.77	1926.62	1709.09	2542.5	2023.34	2066.64	1980.69	1738.48	2013.97	0	0	0
401.1354_8.37	401.135	8.37297		4259.69	4071.03	4779.55	6608.51	4642.15	4657.62	3999.45	2932.39	12288	4916.39	4235.95	3680.26	1240.95	1151.57	676.15
401.2626_1.96	401.263	1.95824		484239	517970	510869	506279	511175	509876	508896	482433	516827	350474	497388	517515	32120	31589.1	26316.5
401.3117_1.28	401.312	1.28347		9707.37	8447.67	5418.53	10125.4	4723.89	6169.53	5399.3	3643.23	5408	4147.37	5248.4	5051.42	7388.6	8773.21	3311.04
401.7644_1.96	401.764	1.95947		188568	190904	193881	196015	87675.6	193032	197914	185604	128829	198329	191160	196490	0	1140.8	142.941
401.798_1.12	401.798	1.12234		7024.81	7128.14	6252.05	5551.18	7736.59	6120.28	6511.86	6022.82	5804.32	7567.61	6610.1	7244.75	0	0	159.718
401.9734_12.91	401.973	12.9065		3173.63	2897.7	2508.42	2222.66	3386.14	2512.31	3311.27	2696.58	2619.34	3497.25	2296.04	2852.89	2234.55	2869.66	2657.45
402.0984_7.19	402.098	7.19327		7723.91	6831.31	6990.63	10552.9	7046.3	8473.84	8157.91	6507.82	16617.9	13895.6	8518.11	7296.41	3190.63	3156.29	775.508
402.0987_8.37	402.099	8.37295		10822.1	10325.6	10754.6	21604.8	16044	17476.3	16571.3	9580.33	16519.8	14302.4	11349.7	16141.4	4886.93	2920.59	763.663
402.2337_5.37	402.234	5.37123		37381.5	38199.8	36701.2	38389.8	37803.9	30900.7	34763.5	35519.5	38188.6	38424.7	36685.1	36703.8	7750.13	6678.8	5167.21
402.2655_1.96	402.266	1.96212		58983.9	39871	61980.8	60329.3	37157.9	62058.5	61382.1	61547.1	64348.2	62440.9	64432.7	48316.9	18985.6	19666	18700.1
402.2702_1.23	402.27	1.23037		334724	345501	345816	344047	328929	328606	328135	319349	346096	335654	343689	351607	10029.3	12030.3	8897.02
402.3563_1.96	402.356	1.95802		15120.9	158889	22403.8	28839	13844.6	34371	37677	25095.6	11049.4	23461.9	22101	22559.7	8435.81	7656.64	8046.2
403.0672_13.31	403.067	13.3124		17205.7	10519.6	12251.4	10309.9	14267.9	12086.3	13968.3	11333.8	16672.7	10505	13000.7	12953.4	869.36	756.765	1954.35
403.0995_8.37	403.1	8.37297		3086.17	2935.95	2528.73	4704.41	3123.83	2742.88	2312.39	2009.12	4282.04	4538.89	3213.03	3240.48	882.074	720.804	137.911
403.2741_1.23	403.274	1.2277		63981.8	68903.4	67018.2	65598.5	66027.4	66092.1	63577.2	61337.4	68051.2	64730.7	64222.4	71886.8	4888.09	6146.4	4363.29
403.3598_1.96	403.36	1.95536		4234.47	49482.4	5491.12	5870.36	4184.67	3415.81	10943.4	4885.89	3495.91	5438.49	6218.23	5913.61	511.346	1686.04	1432.35
404.0729_13.3	404.073	13.3038		6177.62	4266.56	5207.59	5172.49	5604.3	5758.89	4250.78	4599.17	4926.41	4095.89	5855.36	4277.74	425.195	643.069	505.298
404.2011_1.01	404.201	1.01352		104250	102454	117119	77461.3	118566	127848	130102	91068.5	111679	118365	115477	110008	7323.09	5613.39	5506.81
404.274_1.23	404.274	1.2277		15332.6	14210.3	11981.4	15946.3	14306.9	14476.7	11327	11562.8	13161.8	10832.7	12868.3	17428.2	2717.57	2340.13	2437.54
404.3373_0.95	404.337	0.947383		36828.2	46004.5	38235.3	29189.9	49093.4	43442	37732.1	33949.6	40544.7	39627.8	41733.4	32525.9	4642.48	3835.9	3645.73
405.2046_1.01	405.205	1.01177		25794.8	25801.3	25952.1	16903.7	27118.7	29541.3	30813.8	21568.5	26966.9	28015.6	28641.1	27471	3974.2	3923.94	2552.26
405.3405_0.94	405.34	0.93945		9834.99	18372.4	8707.81	5692.65	12229.5	13077.4	10166.8	7295.73	9320.96	10838.5	12274.1	9540.51	4953.24	3635.02	3349.47
405.9481_12.43	405.948	12.4331		5876.99	8656.22	6783.59	6265.91	5470.44	6461.84	6479	6478.81	9142.53	3928.08	4008.58	6885.88	6747.63	6723.55	4929.3
406.2064_1.01	406.206	1.00883		3676.37	4319	3393.59	1764.61	4566.95	5159.32	4650.61	3462.97	4376.18	3692.71	3499.73	4970.35	3576.21	2936.27	1754.06
406.2491_1.2	406.249	1.19718		31153.7	34261.2	31516.1	31172.3	31197.9	30227.4	30636.4	30254.1	29872.4	31779.8	30699.2	34908.4	6348.08	4915.3	3735.1
406.3537_0.96	406.354	0.956033		6.5928e+06	7.77184e+06	7.00373e+06	5.04394e+06	7.10204e+06	7.93371e+06	7.98139e+06	5.73967e+06	6.65146e+06	7.10291e+06	7.06042e+06	7.03959e+06	12609	22884.6	7930.66
406.7506_1.2	406.751	1.19715		10137	11646.5	11961.4	12062.7	10292.6	12949.9	11282.2	10779.1	12162.9	12221	12260.9	9543.09	0	0	0
407.3022_0.93	407.302	0.931083		126350	111401	121808	149378	138984	102763	76447.6	140608	164560	123185	119537	113507	2046.41	2838.48	2328.81
407.3567_0.96	407.357	0.956067		1.5655e+06	1.82161e+06	1.6674e+06	1.18414e+06	1.63703e+06	1.83005e+06	1.85835e+06	1.35099e+06	1.57483e+06	1.67131e+06	1.64023e+06	1.6627e+06	3465.98	6630.29	5013.2
408.18_8.37	408.18	8.37298		27697.7	92970.5	41957.7	53984.3	69545.1	80665.9	32462.8	55142.3	47891.4	36032.6	30107.6	25622.2	52618.8	42450.9	17212.3
408.2644_0.99	408.264	0.993708		5063.54	15263.7	4812.11	33522.9	15583.4	16138.5	16733.7	16843	6329.24	13416.4	15890	4166.48	8621.22	7720.08	6731.4
408.3059_0.93	408.306	0.931167		49385.9	32321.4	39533	38987	47005.2	34061.8	36961	53856.9	51654.9	45873.4	36941.6	41546.7	15344.9	15120.8	14520.5
408.3086_9.62	408.309	9.61609		165191	150001	42454.4	147680	47390.7	32654.8	57401.9	193027	68327.7	133192	39236.1	197627	101455	45285.9	104785
408.3086_9.09	408.309	9.08813		81940.7	91627.3	100969	75523.9	80753.5	101108	53232.9	86784.2	61644.3	57217.7	73252.3	76179.3	39717.2	37487.7	31236.2
408.3086_18.73	408.309	18.725		20279	22201.2	16461.8	24100.5	19616.5	25364.4	26601.7	18111.8	21214.4	20157.2	17860.8	19219.9	19159.2	18927.1	23945
408.3591_0.96	408.359	0.956		229758	280075	234531	175359	243044	262005	268331	199455	225909	236533	238617	234570	2563.35	1890.11	1019.65
408.7718_1.3	408.772	1.297		5624.05	4886.69	6034.15	4888.44	5543.59	5898.61	4721.69	6707.98	5192.42	4075.89	5772.86	5847.82	0	0	0
409.1616_1.01	409.162	1.01407		14278	12371.2	14978.3	10608.3	24618.7	25207.3	28139.4	20655.5	23441.2	14521.6	15789.7	15872	3541.46	2523.94	2603.6
409.1848_2.49	409.185	2.48671		214290	55585.8	433440	120205	360926	403470	49117.6	427718	337299	382228	384723	433464	12837.8	11935	11472.2
409.1879_8.36	409.188	8.3564		273476	291039	279739	1.03304e+06	1.01383e+06	1016011	2.34559e+06	2.32734e+06	2.37073e+06	284776	278072	291883	10658.2	8874.13	4488.68
409.2833_0.92	409.283	0.922775		26263.7	16387.1	14278.1	36581.6	34311.4	20801.4	9499.78	30315.5	46048.3	19125.5	26186.3	21770.7	6075.87	4162.16	3949.51
409.3619_0.96	409.362	0.956042		27322.2	37872.2	27370	20765.1	30151.1	33183.3	35116.6	24172.5	27095.7	28405.9	30772.3	27761	2050.92	1416.31	2058.64
410.0263_14.9	410.026	14.9		3768.02	3086.11	4441.25	4119.39	2606.89	1858.43	5586.73	4384.98	2834.45	4272.26	4241.48	6010.41	0	114.046	389.083
410.1818_2.49	410.182	2.48671		305539	73219.2	604825	140173	496561	559746	40516.3	612106	470123	544877	564235	605196	9600.31	8708.48	6459.82
410.1906_8.36	410.191	8.3564		67809.1	72890.1	72896.2	249042	246155	253031	551025	533751	549821	71209.3	73057.2	70613.8	3599.89	3118.61	1907.23
410.3114_1.11	410.311	1.11315		75468.4	69585.2	67176.2	61440.6	58102.1	54311.5	60183.6	68404.9	53104.2	62696.1	68608.1	78369.4	5706.44	4773.75	4541.54
410.3723_0.96	410.372	0.964317		3441.33	13310.9	3384.07	4497.84	3620.79	2515.26	6547.55	3490.22	2899.76	4842.51	3482.17	4789.1	613.329	867.895	407.547
410.4709_1.31	410.471	1.3052		792.29	1240.48	1159.96	1223.43	1398.44	696.841	3241.99	884.727	1167.39	895.507	1504.61	1635.13	0	0	0
410.8135_1.11	410.813	1.11405		27477.4	29004.3	30151.9	23477.4	25391.7	25417.3	25861.2	31228.5	24533.8	25572.1	28177.4	32086.6	0	0	0
410.8562_9.26	410.856	9.2572		4394.53	3373.12	3468.48	3669.83	2801.92	4141.5	4707.12	3988.16	3868.7	3513.73	4934.75	3670.2	1370.4	965.313	929.575
411.124_1.25	411.124	1.24702		5726.41	4144.12	4214.92	1192.7	3443.26	3943.12	4656.54	5137.69	4656.17	4941.42	5823.89	5211.18	7115.24	5567.15	731.238
411.1931_8.36	411.193	8.3564		11727.6	12529.6	12270.9	39311.2	39241.8	41716.7	83729.7	80799	84646.9	12190.2	11542.3	11418.5	1612.74	1599.81	1996.1
411.3084_0.95	411.308	0.947725		115485	116171	116479	105990	115253	111379	111629	95066.5	108842	116370	116923	116106	3978.46	3297.13	2868.07
412.1973_8.36	412.197	8.35635		2050.14	1805.78	2269.05	4602.29	5280.27	3389.42	10248.6	10943.2	9326.34	2566.94	2662.7	1854.38	1428.78	956.998	511.302
412.3114_0.95	412.311	0.947717		31883.6	28752.1	28113.1	24260.4	27373.7	29949.1	26492.8	24303.9	26892.3	26439.9	29607.2	28463	2613.13	2172.69	1693.8
412.452_0.85	412.452	0.8486		5852.94	4914.06	5892.53	6047.42	9109.62	5724.48	12894.4	6046.92	7720.7	7398.5	6992.11	5837.83	1178.82	1163.79	1228.52
412.9631_12.43	412.963	12.4259		14330.7	13308.9	21622.2	8624.04	12238.8	16702.4	25335.9	26335.1	13312.6	14859.6	11405	28635.3	11168	8835.1	19092.6
413.1414_2.45	413.141	2.44866		38908.3	16729.4	62934	31801.9	57749.6	50726.5	9141.69	57982.6	51670.5	56597.3	56193.7	54292.5	1987.18	2301.83	489.995
413.254_0.96	413.254	0.96435		6276.45	4824.13	5306.46	10091.2	5078.51	3550.93	4813.52	9478	6539.24	4603.19	5387.79	6533.13	2080.08	1526.17	1851.61
413.4547_0.85	413.455	0.848717		1767.64	1043.92	2453.5	1780.11	2429.06	1594.62	3575.01	1564.34	2253.51	1909.36	1830.64	2246.13	0	0	0
414.1396_2.44	414.14	2.44497		159702	63951.6	228939	103246	207621	211136	31816.5	241791	186733	227058	210155	222831	2198.95	1829.63	918.877
414.2156_0.93	414.216	0.931317		94453.5	84814.5	85626.7	106529	94857.8	76690.9	66072.9	102534	108833	88441.9	88599.4	84698.8	3724.1	3790.61	3162.1
414.7625_1.2	414.763	1.19715		106442	112055	108887	111981	110798	112092	111827	109807	117990	110419	111701	111612	0	0	0
415.1372_2.44	415.137	2.43625		222560	85195.7	324457	139054	288948	304600	56585	343955	268244	313859	304655	326578	1371.64	3751.6	1879.63
415.2097_1.01	415.21	1.00597		1.52826e+06	297703	1.61742e+06	7.76067e+06	686929	173779	204744	5.52518e+06	2.26511e+06	1.61124e+06	1.63912e+06	1.65765e+06	149884	153814	152102
415.2516_1.04	415.252	1.03922		447812	432288	403068	413567	423018	409180	424352	384950	381694	421048	447097	445745	85043.1	89454.9	87214.6
415.2558_1.55	415.256	1.55471		1.03367e+06	1.06659e+06	705256	1.03746e+06	646839	647143	635795	611348	1.06144e+06	1.04087e+06	685417	717128	8557.2	6648.84	6084.36
415.3637_1.12	415.364	1.12207		18499.4	12835.6	1268	49084.3	10264.4	19052.9	7250.42	1308.7	2810.7	1666.04	631.194	1506.74	2991.61	2663.5	1802.23
415.7656_1.2	415.766	1.20111		13528.2	14402.1	14349.1	12951.6	14004.2	12406.7	13453.5	14020.4	13476.7	15682.7	14229.9	13988.6	0	0	0
416.1278_13.55	416.128	13.554		481522	480460	500852	548064	556258	515651	528934	375694	523177	542108	525019	521341	8279.93	3444.11	4781.52
416.141_2.44	416.141	2.44437		33283.6	8374.07	46096	22099.2	45156.3	48588.1	6272.2	52263.6	38261.3	47535.9	41152.9	48579.6	1703.63	998.211	378.699
416.2124_0.99	416.212	0.993708		394923	85110.3	417032	1.96674e+06	200625	69833.1	56590.2	1.4088e+06	568577	415110	424288	406857	37297.8	39188.7	39246
416.2534_1.04	416.253	1.03895		92596.6	84718.8	85146.4	84997.9	85014.7	81782.6	88713	78069	71895.8	86879.1	86805.9	85037.5	19434.4	18493.4	19900.6
416.2703_1.24	416.27	1.24062		175416	196488	180662	183721	185071	182248	185692	180105	191728	190350	182344	186087	4270.63	4483.13	2633.78
416.861_13.26	416.861	13.2622		2808.65	1605.28	4798.13	1892.37	5206.82	9482.35	11999.4	17714	1323.63	3744.32	4225.94	8632.61	115.025	117.177	404.921
417.1092_8.38	417.109	8.37714		2471.23	2461.08	2511.14	3541.51	1945.59	1816.07	1057.44	1455.85	2471.89	3193.16	2173.23	1927.7	299.046	401.495	121.605
417.1308_13.55	417.131	13.5491		61994.4	101209	78712.8	94042.8	95405.3	68182.9	59161.2	63806.1	97172	86783.1	64319.2	76340.8	1289.35	549.631	756.099
417.2139_1	417.214	0.9974		64022.8	14289.6	69000.7	306819	29322	9009.92	9956.72	215849	96849.4	68166.5	65049.9	64329.4	7088.35	6953.87	6824.69
417.2568_1.05	417.257	1.04717		17431.1	16421.2	16158.3	12855.3	15955.9	17016.6	17634.5	16361.1	13694.5	14840.5	14415.7	15995.5	5832.72	5679.25	6353.97
417.2614_1.56	417.261	1.55542		30124.1	44620.6	47143.6	44739.2	25719.7	45058.6	28713.3	26689	43946.9	45157.3	44540.3	31735.5	7889.11	8829.14	6509.43
417.2891_1.17	417.289	1.17305		39381.9	38245.4	40527	39024.8	38666.7	34511.8	37548.8	37985	39782.9	39455.7	42669.1	42145.3	6414.35	3963.35	3246.62
418.0813_2.44	418.081	2.43657		18102.3	8466.7	15627.1	13468.9	16133.7	14650.8	5739.66	15837.7	13784.2	15493.7	15877.8	14811.2	875.683	429.972	244.686
418.1329_13.54	418.133	13.5382		11165.1	13140.5	9020.41	21496.1	21801.4	10316.3	23325.2	17752.8	17836.7	16892.2	20586.2	19674.6	987.23	277.9	235.179
418.2167_1	418.217	0.998683		8342.46	550.536	9576.51	36348.3	3944.37	1505.07	0	26526.3	11806.8	10211.4	8733.19	9601.99	3123.93	3714.33	2271.31
418.2647_2.18	418.265	2.17837		44195.3	41843.4	60601.8	54189.1	50226.5	44806.4	47285.8	43393.7	49423.2	54537.4	57247.3	65193.6	5188.91	5992.77	4529.65
418.2805_1.06	418.281	1.06418		12471.5	7488.83	9949.86	33156.2	13898.9	8340.03	7038.01	23691.2	16630.5	10244	11723.7	8601.45	3750.01	2284.3	1988.11
419.0786_2.44	419.079	2.43657		26364.9	23737.5	22194.2	32028.4	23526.3	21969.5	9058.49	26848.1	27101.7	25585.3	28058.8	21099.2	3728.94	2729.66	2087.06
419.3156_14.38	419.316	14.3846		42976.4	58398.8	58084.4	57897.5	54638.2	43103	54949.7	54084.1	40749.5	54704.6	49239	84352.1	48793.7	54464.2	55555.7
419.3157_13.28	419.316	13.2789		73539.5	44561.5	82474.3	48079.3	84374.2	106821	121994	163051	62690.8	75044.5	95362	106149	38111.4	38176.6	40891.7
419.3157_14.88	419.316	14.8792		55512.7	56163.2	79848.9	58911.2	76736.8	46381.2	97056.4	84357.7	55323.3	76720.1	73256.4	88847.2	43650.8	46235.2	45306.9
419.3157_18.77	419.316	18.775		223054	260554	247459	232024	233235	225906	224985	225810	218115	221779	228309	243812	248083	229477	243379
419.3158_2.28	419.316	2.28229		585864	1.24124e+06	453745	368326	4.14264e+06	410872	920043	398113	389728	548317	331159	426056	4.15676e+06	4.29668e+06	4.32239e+06
419.3351_0.89	419.335	0.88895		76022.3	79987.6	62235.8	56547.6	255997	298686	64104.2	57764.4	361007	86934.1	92769.6	61359.9	70774.5	83317.8	67922.1
420.1114_9.59	420.111	9.58646		4056.84	5195.23	4579.44	4275.62	4832.94	4693.49	4934.16	4862.26	4316.55	4271.3	5130.09	4994.72	5727.61	5156	5411.47
420.2982_0.93	420.298	0.93105		798724	704464	753822	976697	893595	670130	543226	988794	1.05322e+06	840941	769615	740405	64158.4	70519.7	67928.1
420.3192_18.77	420.319	18.775		58891	69895.3	73622.7	71816	68620.4	67104.1	74800.9	63085.2	60851.2	65244.1	61938.8	63959	70124.8	71943	63422.9
420.885_9.21	420.885	9.20613		13469.7	11908.9	11945.8	9666.66	19153.3	9601.96	12190.2	18118.1	15054.5	17300.6	12254.3	17535	4872.74	4948.96	4967.54
420.9061_14.37	420.906	14.3681		3064.94	3688.62	2865.24	3456.38	2977.14	3906.72	3653.37	4500.33	2909.06	3979.1	3881.55	3582.61	1686.85	2460.49	2843.15
421.3097_0.93	421.31	0.9311		237120	216586	233182	292114	280977	215369	176063	285609	341748	281296	240521	221368	16543.6	20763.6	15367.9
422.3036_7.18	422.304	7.18344		5680.09	6917.36	5826.42	7963.47	7374.12	6226.81	7526.23	6001.06	6537.68	8482.12	6279.43	7195.47	2135.21	2434.12	2844.13
422.316_0.93	422.316	0.931375		46988.4	53466.4	47379.6	53490	60331.1	53342.8	44465.3	54198.9	69665.6	52955.3	47813	45477.3	5882.47	4143.83	5161.1
422.903_14.36	422.903	14.3599		1135.29	1174.3	1834.34	676.74	1459.37	1507.11	1617.32	1463.78	960.127	2171.24	1334.81	2164.62	959.087	1280.92	866.208
422.9365_8.46	422.936	8.4631		2686.72	3204.43	2145.48	1520.8	3047.32	4094.67	3299.21	2451.77	2321.34	2479.1	3489.28	2240.09	265.278	121.342	224.219
423.2758_2.02	423.276	2.02021		415385	407902	432502	441161	423678	243738	435167	414255	269147	258873	429146	245279	20947.1	22703.8	18364.5
423.3185_0.94	423.318	0.939292		9895.37	7790.83	8899.01	8284.67	7153.97	6176.59	9520.97	8327.72	10221.6	10263	7238.54	7123.07	3088.26	3062.23	2159.15
423.4055_12.5	423.405	12.5046		11126.5	9213.19	8167.35	112775	3594.74	2850.48	13264.2	15510	9177.61	10268.9	8977.78	6502.99	488.807	1247.12	1105.91
423.7774_2.02	423.777	2.02043		168683	179173	172904	173180	171468	86233.7	171164	166287	117567	178220	168653	170777	484.493	242.957	133.375
423.8116_1.13	423.812	1.13115		60896.8	65446.8	60200.2	57365.2	60354.5	60385.2	57750.1	60579.7	63608.2	59782.4	61767.5	62612	0	0	0
424.2798_2.03	424.28	2.02875		43993.7	87649.2	41532.9	74748.7	38576.7	35841.7	117433	37060.2	73436.2	47099.1	83974.4	42129.8	12149.4	12826	12909.8
424.2824_7.18	424.282	7.18497		103167	104268	105926	94853.7	96891.3	96710.7	108223	96953	99144.6	93027.2	96522.6	108396	13604	13669.5	12887
424.2825_9.21	424.283	9.20978		47349.4	32602.6	43306.4	36566.7	35214.4	45317.3	40530.5	64938.6	31097.4	59132.8	38733.8	48246.9	18343.6	18875.3	23628.9
424.313_1.13	424.313	1.1343		28473	31120.9	32338.8	26816.9	26837.6	32187.1	31055.4	30036.1	32696.8	29963.1	32149.6	34890.1	6539.86	5386.79	5592.97
424.3629_0.96	424.363	0.957		6465.99	78699.8	5331.12	4350.13	5907.3	1546.8	3206.47	7595.2	5107.25	4901.72	6012.34	4509.95	1917	2331.79	2238.5
424.4081_12.5	424.408	12.5042		3591.37	2811.87	2749.51	33776.8	802.721	991.027	4319.8	4360.08	2523.04	3208.38	2738.61	2371.52	838.305	1006.03	824.131
424.4876_1.29	424.488	1.2873		5229.36	5777.15	6304.25	7766.67	7369.38	4569.25	15127.5	5837.35	6561.42	6087.35	5817.98	5903.09	0	0	0
424.8147_1.13	424.815	1.13397		8531.68	9579.52	8189.94	7843.72	8399.75	7218.49	7691.76	9522.32	9161.25	8158.35	8478.68	8575.52	0	0	0
424.9341_8.46	424.934	8.45589		2601.05	2534.46	2098.85	1749.71	2513.24	3201.72	3635.82	3027.8	2705.07	2262.17	3103.27	1595.86	0	0	0
425.134_1.01	425.134	1.0119		4481.43	4793.5	5079.37	3643.51	7037.13	8573.2	7249.94	5050.51	6665.06	5241.97	5292.29	4845.68	500.903	710.754	195.422
425.2743_0.99	425.274	0.9914		8606.84	3976.52	6258.34	16758	5134.61	3065.92	2780.71	10976.6	10291.5	6976.3	6351.85	7814.82	2641.2	2039.73	1599.09
425.2857_7.19	425.286	7.185		24162.5	23111.5	27556.7	26074	25990.5	25659.2	26110.6	27170	27374.4	23106.3	23201.5	26904.8	7622.58	7340.45	7007.5
425.3743_1.09	425.374	1.09082		10664.6	23947.9	14067.8	14867.3	13543.8	12930.2	14831.8	14510.1	13605.5	12832.9	13490.2	13694.7	32525.2	32150.6	7000.76
425.4904_1.28	425.49	1.28227		2527.26	2537.86	2186.69	1644.67	2107.18	1267.34	5563.46	1763.18	1763.71	1899.84	2346.71	1509.34	0	0	0
425.8183_1.21	425.818	1.21378		2248.2	2964	3191.9	2320.93	2261.35	1641.12	2369.57	2814.12	1910.25	2713.57	1989.08	2613.37	0	0	0
426.2839_7.19	426.284	7.19135		10967.7	9449.75	9885.77	11522	9186.26	9304.16	11059.3	9547.84	10216.3	9960.44	10794.2	12283.4	10120.4	12004.4	11434.1
426.4678_0.86	426.468	0.855033		6930.88	6484.91	7092.1	6971.69	10820.5	5899.3	13573.5	5984.38	8137.92	7671.68	8355.5	6373.84	0	0	0
427.282_0.95	427.282	0.951817		24237.2	31894.9	24688.5	22414.9	23780.8	26690.2	34042.2	22991.5	25609.4	27374	24890.1	28867.3	5469.57	4002.61	4422.18
427.3961_10.76	427.396	10.7562		79178.4	22640.9	57700.4	273812	22801.4	9428.58	9485.93	148668	43040.3	70712.9	51873.8	108984	24618.9	8051.96	39308.5
427.4704_0.86	427.47	0.855867		2902.84	2584.77	2279.21	2640.42	3809.34	2363.2	3987.45	2040.51	2542.42	2715.11	2547.71	2708.6	0	0	0
427.898_10.76	427.898	10.7614		34875.7	10635.2	34248.9	160015	8454.05	5031.2	2911.21	79358.5	36231.1	39925.3	37914.8	41291.5	9584.31	3367.44	20603.2
428.0368_14.49	428.037	14.4919		20555.7	17600.3	18679.4	18456	17407.7	17614.3	20029.4	19774.5	19990.5	17670.4	19629	15540.9	8109.19	7835.45	11628.9
428.0369_14.89	428.037	14.8918		11307.7	13240.1	16600.1	11925.5	15585.2	9756.5	13581.9	15989.5	14118.2	11476.2	16041.5	13085.7	5597.37	3122.05	4129.16
428.2625_1.21	428.263	1.21435		16409.3	20973.3	14857.3	17112.8	14161.9	16642.4	14969.9	15133	16848.3	16559.6	17028.5	20259.2	5114.67	3843.95	3416.71
428.2861_0.95	428.286	0.94775		6618.12	6732.86	6551.02	4621.61	5689.21	8004.85	5794.38	5585.15	6329.68	6015.78	7166.31	7184.11	2147.57	2096.93	1503.35
428.7638_1.21	428.764	1.21435		6815.54	5733.36	5017.26	5916	6046.68	6125.4	5777.9	6140.23	4185.88	4615.44	5783.25	5586.1	0	0	0
429.0901_0.86	429.09	0.856358		3106.94	2527.88	7153.26	1540.78	4793.58	2387.98	2174.63	2176.73	3524	3475.92	6261.15	12261.5	10104.5	9184.12	0
429.1175_2.44	429.118	2.44497		19228.4	9044.75	23568.8	15817.9	24027.7	24018.2	8354.39	26094.9	25587.9	27892.6	22865	26233.8	1260.58	2661.43	1070.46
429.2694_1.25	429.269	1.24705		25473.6	26043.1	26457.9	25807.8	22167.9	24351.1	29716.4	29222.8	24913.2	27014.2	26270	27501	4217.21	3806.84	2536.41
430.0912_0.86	430.091	0.856308		1689.09	1918.24	3170.16	1198.66	2368.56	746.225	2178.15	1149.51	1649.93	1862.53	2630.9	4476.29	4019.5	3339.41	326.418
430.1144_2.44	430.114	2.44034		56466.7	24937.3	77540.7	35105.9	71306.6	73879.7	12802.2	81348.7	64761.1	72261.2	76688.9	77834.6	2388.49	1692.86	681.136
430.1619_8.37	430.162	8.37298		38348.3	36785.1	38959.1	62796.5	56551.2	48673.4	37911.6	46166.9	62901.4	50209.9	40863.3	36305.8	12346.8	11425.7	6620.95
430.1619_9.1	430.162	9.09635		50366.6	67307.7	53430.7	67315.9	59543.2	83122.4	49113.7	90457.2	108208	66038	67915.4	54963	30476.8	28835	12632.1
430.2691_1.45	430.269	1.45079		90095.1	66220.7	63780.3	76459.1	82725.3	73670.8	77983.7	49235.7	20391.4	58967.9	130491	93798.4	10618.4	8710.3	5932.39
430.3641_18.73	430.364	18.7251		145533	137673	137370	136357	113944	142481	128108	132099	157846	146758	115841	135409	139187	137500	117865
430.7858_1.31	430.786	1.31353		5447.55	5678.69	6329.25	6799.62	5677.08	6731.99	5831.33	5364.18	5786.79	6064.94	6876.62	6348.26	0	0	0
430.9139_9.6	430.914	9.59523		19851	20531.9	18443.3	19730.6	20889.6	21044.4	20244.7	21449.1	18249.3	21772.1	19225.4	19762.3	18931	20656.8	21698.9
430.914_9.08	430.914	9.07988		93424	77850.7	104855	88877.3	104668	116330	126062	120598	94754.3	89851.2	102683	116263	1633.59	1087.44	986.052
431.0692_1.49	431.069	1.49263		965.464	1651.32	1700.52	781.132	725.806	1102.16	1143.55	1201.99	1028.59	1377.97	1171.38	1181.29	616.595	181.952	365.779
431.1113_2.44	431.111	2.43657		81362.9	28655.3	112144	56477.6	107715	111661	22383.4	125675	93769	111047	105494	117356	1863.33	1968.63	1782.14
431.1691_8.36	431.169	8.35643		117499	119487	119130	234143	237766	236739	360380	346223	356875	118415	120107	123897	4376.21	4029.91	3573.76
431.2159_1.01	431.216	1.01418		40524.7	45133	51675.1	28562.3	71556.4	79393.8	76781.7	53472.8	71178.4	46314.4	49728.8	49561.3	6756.19	5223.98	4464.43
431.3677_18.72	431.368	18.7208		30449.5	39782	31352.6	33529.3	37197.1	28244.5	40261.4	43004.1	26408.4	27437.8	33410.7	29880.9	40036.2	33748.4	31251.6
431.9178_9.09	431.918	9.08757		5578.73	4866.76	8049.46	5513.31	7463.26	8809.01	7673.23	9295.06	6475.48	6684.71	7270.99	8420.98	254.252	0	0
432.1725_8.36	432.172	8.35643		34832.5	31721.6	33071.6	71485.2	64247.8	65182.6	99236.8	104875	97714.8	35337.9	33414.5	35310.9	13485.5	10869.5	10857.7
432.2368_0.99	432.237	0.9913		1.08191e+06	182766	1.11021e+06	5.64217e+06	452182	125895	134318	3.95823e+06	1.61433e+06	1.13167e+06	1.13333e+06	1.09814e+06	73744.4	69475.8	445558
432.2825_1.56	432.282	1.56306		1.0326e+07	1.07527e+07	1.05963e+07	1.05563e+07	6.62515e+06	6.7024e+06	6.48852e+06	6.33405e+06	1.08691e+07	1.05419e+07	7.02616e+06	7.35378e+06	14377.2	18561.2	1757.15
432.2837_8.36	432.284	8.35635		7529.29	7760.19	8458.76	12360.8	8122.46	10586.8	14697.1	12437.4	13133.6	8663.51	9858.48	9598.72	3654.73	4153.11	3276.79
432.3257_1.13	432.326	1.13058		2.49041e+06	2.57757e+06	2.51557e+06	2.41135e+06	2.42373e+06	2.4627e+06	2.44001e+06	2.44394e+06	2.44171e+06	2.49495e+06	2.47853e+06	2.54567e+06	6207.7	11083.3	2898.04
432.3808_0.86	432.381	0.85675		23165.8	19884.4	14273.6	28461.5	11648.6	15690.2	14170.1	7266.11	8205.73	10694.9	12899.9	13125.5	6867.19	8348.19	7633.82
432.7666_7.19	432.767	7.18805		1719.37	1595.84	1609.45	1339.62	2276.4	2296.94	1236.77	1335.89	1425.24	1514.75	1448.54	2590.11	0	0	0
432.8275_1.13	432.827	1.13062		1.0751e+06	1.08654e+06	1.08017e+06	1.02709e+06	1.03032e+06	1.03998e+06	1.03977e+06	1.04492e+06	1.03088e+06	1.06382e+06	1.07655e+06	1.08338e+06	1462.07	3164.08	0
432.9187_9.07	432.919	9.07488		2236.09	1364.25	2529.43	2199.46	2783.28	3341.61	2794.44	2696.67	2198.73	1276.29	2167.43	2787.69	146.451	0	0
433.106_2.34	433.106	2.33667		11446.5	11712.1	12296.1	12915.6	11679.5	21772.6	11162.4	16502.4	15239.6	11863.8	9445.45	10954.7	4627.13	4681.73	2336.76
433.175_8.36	433.175	8.3565		6752.71	6100.41	5718.08	12237.1	11608.1	12461.3	16331.5	17039.1	18841.1	6676.37	7078.04	6004.77	3776.28	3480.73	3313.56
433.2378_1	433.238	0.9976		271643	43694.2	272129	1.40341e+06	113247	27183.6	36771.6	964740	390627	272221	280295	284552	16503.9	15977.4	13664.8
433.2864_1.56	433.286	1.563		1.85867e+06	1.94544e+06	1.90328e+06	1.90606e+06	1.18906e+06	1.20588e+06	1.18286e+06	1.12368e+06	1.96379e+06	1.92456e+06	1.27064e+06	1.9494e+06	87257.2	5133.7	88984.5
433.3289_1.13	433.329	1.13063		371974	371042	372650	362668	343052	360261	372330	352757	361813	375806	385535	384111	54738.5	55847.3	53525.7
433.3313_2.23	433.331	2.22762		184456	51515.3	162588	170454	176942	160733	67650.5	169897	167083	171529	160027	54425.5	153331	161789	164521
433.3314_18.79	433.331	18.7915		42571.9	40489.5	40459.6	42952.1	39058.1	37343.5	41837.4	38153.3	51560.6	36929.2	42267.7	41350.9	41694.1	37502.2	41507.3
433.3527_0.97	433.353	0.9725		514751	556524	533721	463256	517773	545148	549431	498138	514781	525412	515422	534241	42528.4	40647.9	49206.5
433.4948_14.99	433.495	14.9917		2105.43	1280.98	2023.7	2249.58	1994.79	1759.5	1504.82	1289.3	2173.65	1946.25	1152.93	2021.41	589.908	0	270.058
433.8298_1.13	433.83	1.1306		71824.7	75486	76171	69074.8	72466.3	71334.4	75779.7	73432	66377.6	71324	72362.7	73137.5	0	0	0
434.1985_8.37	434.198	8.37298		4109.12	4095.97	3306.79	3181.02	4241	4932	4010.19	5665.28	6835	3777.82	3848.9	4876.18	1732.07	2137.6	591.551
434.2404_1	434.24	0.997433		44986.8	7434.68	46177.3	221713	21956.3	3990.6	5710.9	158117	66538.8	47677.7	50067.5	44241.9	3665.65	3122.48	2977.57
434.2881_1.55	434.288	1.55337		361353	359027	356258	354730	237969	224302	212813	217960	366588	249697	233381	367649	16868	20373.5	18327.6
434.3131_0.93	434.313	0.93125		201334	196910	214926	181205	208655	161467	143072	259804	202077	196206	200076	212422	12313.3	12441.9	12451.9
434.3551_0.97	434.355	0.972625		131377	145029	134785	117753	134291	142919	144020	126656	132403	133619	137532	142436	9322.67	9986.52	8443.63
434.3852_7.78	434.385	7.77613		3273.3	2568.95	4804.97	12955.5	1393.01	1397.42	1241.74	4797.83	3425.05	3892.13	4563.19	4026.28	321.803	280.158	425.607
434.9017_11.38	434.902	11.3789		19827.4	2067.13	13206.9	108500	6643.31	487.115	385.138	66485.4	32905.9	11874.5	14422	17143.6	2292.15	363.87	2093.69
435.1911_2.51	435.191	2.51011		103034	36766.5	205958	55163	181134	204505	28422.5	92972.5	158674	104176	122947	230243	10372.8	9909.64	7176.09
435.2429_1	435.243	0.997567		5560.03	5454.44	6851.14	26872.3	11434.8	3126.36	4188.41	20385.8	8682.25	6681.01	6090.54	6015.11	2942.45	2901.91	2493.66
435.291_1.55	435.291	1.55472		48942.5	47258.3	53470.4	47111.6	30293.6	28710.8	34276.9	30784.2	50617.3	49673.3	48383.6	51068.4	7091.19	6860.56	6999.24
435.2977_7.19	435.298	7.19225		6385.99	4260.56	4913.12	5687.51	1772.34	4358.6	6221.03	5384.9	5825.35	6636.35	4472.6	5089.97	4198.01	3345.52	2629.6
435.3193_0.93	435.319	0.931217		54551.9	49977.3	55036.1	43489.8	55555.6	40880.7	31179.6	69230	42715.2	47535.2	49827.4	61426.6	4037.25	3014.6	3665.5
435.3546_0.97	435.355	0.972633		30192.2	32136.1	24900.9	20309.2	23153.8	27323.2	22254.7	25678.8	25986.9	30609	26790.6	20666	4443.64	4203.42	3435.86
435.3689_10.22	435.369	10.2189		13085.8	8354.41	9253.43	31558.8	9516.67	5528.65	4968.59	18014	21919.2	9626.5	9379.45	6725.41	556.919	133.785	445.296
435.3941_11.73	435.394	11.7268		11559.6	3739.07	8482.65	148705	4434.75	1394.66	1287.35	51908.3	31249.1	8969.32	8479.06	12155	2061.03	108.87	2922.79
436.1939_2.46	436.194	2.4616		295408	128800	424753	208063	382542	408790	85558.7	436782	350190	407542	404508	425603	10028.2	9878.45	7216.05
436.3244_0.93	436.324	0.9311		8165.08	7898.69	10543.6	6653.91	10795.4	8574.2	8931.04	10761	8168.11	9612.84	6518.25	9369.83	2316.35	1645.23	1318.57
436.3603_1	436.36	0.99705		13546.1	23873.8	24338.1	19023.5	18774.8	22018.9	26580	21232.3	19982.1	21441.5	20423.3	21949.7	1382.23	2283.94	730.911
436.634_7.35	436.634	7.35022		5282.03	3488.51	4238.52	4318.02	3372.8	4070.62	4498.21	3370.89	4196.41	2950.48	3536.81	4165.04	0	0	0
436.7756_1.21	436.776	1.21488		62025.1	64390.9	62044.3	59864.5	62608.8	61643.9	64797.8	59637.7	60176.9	64281	63321.4	67414.7	0	0	186.968
437.1896_1	437.19	0.9974		69721.3	17239	80586.7	346364	26841	10531.6	2496.48	270611	108475	81792.1	84456.7	80591.6	10459.3	10712.1	10851.7
437.1927_2.44	437.193	2.44463		427127	246180	530464	323952	498009	490265	149672	523769	479112	498586	491340	510094	31382.7	35354.5	32000.6
437.1939_9.61	437.194	9.60987		70980.9	22092.3	69168.4	83572.3	26667.2	66750.6	24325.8	27349.3	24652.6	77405	65183	21806.8	49708	46665.7	20932.7
437.194_9.1	437.194	9.10234		53428.4	36559	72240.1	58233.4	40455.8	52784.6	55053.6	34654.3	52576	51264.2	42731.8	37821.1	18385.7	18564.9	16219.6
437.2374_1.53	437.237	1.5326		28144.9	29441.1	28547.4	30513.2	20311.1	19780.8	17733.7	17337.7	29347.4	19529.9	19647.8	21009.1	7899.23	9018.96	9389.6
437.2774_2.08	437.277	2.07509		15949.7	21656.7	19897.1	22352	25666.3	21299.6	21946.4	22048.5	22184.5	20359.5	12966.1	25231.4	9434.51	8033.16	7637.07
437.2785_1.21	437.278	1.21383		36802.1	43014.9	33225.7	31806.5	29289.5	29862.9	33766.7	31956.9	30761.9	36069	33492.3	28517.6	3768.44	3062	3211.4
437.779_1.21	437.779	1.21383		9021.72	8505.79	8085.35	6852.85	10345.8	8808.98	7507.89	7278.09	9114.92	8127.79	9387.64	7185.56	0	0	0
438.0004_9.99	438	9.99275		2382.25	1380.71	1470.36	539.952	1349.58	1302.42	996.393	1246.52	1321.11	1174.24	1266.79	1791.53	1362.71	1304.33	2625.91
438.1899_0.99	438.19	0.987242		21805.1	4582.42	22738.2	100303	8318.19	6011.58	6822.38	73285.9	46028.1	34828.8	28318.8	21565.5	5802.75	5245.29	4838.97
438.1964_2.44	438.196	2.44497		67814.1	25978.3	94250.6	48236.2	83653.9	86047.9	24493.8	94376.2	83606.8	91347.5	95192.8	92708.6	9995.08	10989.8	10030.6
438.3387_1.01	438.339	1.00598		11628.2	12977.9	11751.2	8625.48	9279.21	11982.7	10394.9	8859.19	10458	12442	14012.2	13337.9	1591.77	938.3	1060.3
438.3787_0.96	438.379	0.955908		7556.79	106472	6305.09	7123.37	7732.04	3120.79	4115.74	12104.6	6489.57	7048.76	7711.27	8236.48	5498.92	4149.88	3756.59
438.4161_13	438.416	13.001		3613.16	2284.72	1414.98	30056.7	1085.38	1246.23	2813.77	4173.91	3600.04	1973.68	1824.99	1519.81	742.337	813.049	442.397
438.502_1.29	438.502	1.28862		1542.9	1963.45	2233.12	1897.95	1616.42	824.746	3105.4	1761	2302.95	1662.91	1938.06	2239.31	0	0	0
438.6315_7.35	438.631	7.34789		3562.57	4906.77	3092.03	4345.34	4310.02	4015.48	4907.23	4214.48	3833.55	4358.88	4290.66	3433.2	0	0	0
438.7121_7.19	438.712	7.19298		2100.06	2261.44	1976.42	2722.72	2290.42	1873.34	1960.62	2022.96	2598.8	2015.39	1802.08	2204.93	118.124	0	0
438.8132_1.26	438.813	1.26182		3229.2	3297.82	2248.11	2674.05	2581.52	2054.21	1090.13	2318	1746.04	3548.62	2762.34	3570.42	0	0	0
438.8426_13.25	438.843	13.2538		1109.79	359.631	2614.6	954.317	1958.46	8984.32	9222.59	13887.4	923.941	2677.96	3054.01	5031.89	0	398.949	175.238
439.1014_13.86	439.101	13.8609		18244.8	15946.7	16170.1	16988.5	17019	15128.4	15818.9	18645	17185.5	16568.8	17581	16687.7	290.084	117.065	456.922
439.1015_10.31	439.101	10.3103		27825.6	28537	28568.9	30371.1	29361.1	27476.1	28100.3	28378.2	32792.9	30293.9	31655.6	31004.7	1026.14	124.819	383.121
439.3327_1.01	439.333	1.01405		10337.7	11825.2	12549.3	11883.3	11691.8	10345.7	11480.6	9107.41	8200.52	12244.9	13900.8	11009	1671.79	2361.74	1433.68
440.1049_10.31	440.105	10.3104		5328.87	7467.03	6485.13	5453.97	5668.56	6203.79	6165.04	6192	6456.95	5965.76	5355.58	4829.21	257.566	0	129.385
440.1066_13.86	440.107	13.8609		6456.44	6554.55	6624.07	6735.64	5592.73	6779.05	5374.53	5799.55	6072.72	4963.27	6836.98	7227.55	129.831	260.834	217.819
440.1366_2.47	440.137	2.47361		34501.1	18565.2	38108.9	23341.3	32536.2	38081.8	11984.7	38169.4	33446.1	34913.5	37439.8	38192.6	1654.14	1152.01	375.96
440.2856_1.18	440.286	1.18403		5116.05	6098.89	4835.74	6316.26	4139.84	4323.94	5295.67	4541.15	5132.28	3695.38	5041.04	5601.39	1082.3	1283.18	1440.33
440.4822_0.86	440.482	0.856		1949.13	1053.4	1367.53	1463.67	2062.01	1430.17	2435.63	1540.93	1651.74	1339.06	1573.49	1829.25	0	0	0
440.7097_7.2	440.71	7.19967		2364.91	2655.06	2246.81	1749.94	2753.08	1257.65	2502.68	2023.98	2085.05	1849.67	1884.82	1306.42	198.047	194.621	0
441.1149_13.86	441.115	13.8602		3200.23	3445.09	3251.3	3233.52	2663.99	2598.19	3522.48	2842.11	2157.39	2716.21	3242.45	3278.67	0	0	162.877
441.1156_10.3	441.116	10.3043		5097.23	5564.01	5356.29	3984.02	4937.18	4315.05	4554.1	5257.21	3541.96	4817.8	4285	4978.65	144.511	386.397	0
441.1336_2.47	441.134	2.46945		32033.7	22133.6	47958.1	33080.9	44012.3	50882.4	21754.4	51866.9	46232.8	42870.9	47462.7	50885	2014.04	690.882	1214.93
441.2049_1	441.205	0.9975		7567.02	3137.36	9230.17	26312.7	3077.2	0	469.735	25078.2	11058.5	9481.05	8962.45	8604.1	2725	2040.57	2697.54
441.2779_1.16	441.278	1.16383		14219.3	11822.6	9018.89	13108	11005.3	7268.56	11410.1	14581.7	13332.5	15844.2	14406.2	11262	9258.61	9013.32	12081.9
441.2975_18.78	441.298	18.7781		102558	117589	117277	113092	114967	112564	114490	113583	113812	124980	133023	103974	91431.7	112261	125149
441.2976_9.61	441.298	9.61097		203012	152857	180182	159706	168185	39709.8	198495	201086	47701.7	50511.1	176103	49415.9	37304.9	40463.4	87000.8
441.2977_9.12	441.298	9.12128		50223.1	32528.8	41939.9	135460	39999.5	55385.6	51642.5	90063.2	47161	87869.3	137729	65366.2	54969.3	44573.8	50802.8
441.8019_9.52	441.802	9.51842		4759.03	3880.38	3696.14	13688.6	4966.11	4921.19	4579.93	2433.03	31950.4	6407.24	4142.38	3964.17	76783.7	51871.1	3503.53
441.8954_7.7	441.895	7.69726		2152.44	1588.04	3207.83	11836.3	900.015	399.816	528.293	4907.88	1638.87	3218.62	3174.39	2599.78	0	0	0
442.3014_18.77	442.301	18.775		33368	34330.4	33299.2	32704.2	27610.8	35347.2	31981.2	31028.3	31891.6	37595.5	31973.8	35505.6	29141.6	32052.4	39362.3
442.3015_9.91	442.301	9.9112		66397.5	35520	53589.9	29834.6	46522.9	28501	65166.5	60877.4	36008.4	25190.7	64534.9	45942.4	22168.2	23028.6	24277.8
442.333_1	442.333	0.9977		8571.29	9878.41	14636.1	10275.7	7828.68	10647.1	11390	7285.81	10061	15029.5	14380	18733.9	4228.24	4391.12	4784.27
442.6964_7.27	442.696	7.2671		1191.72	1477.45	1492.1	1293.49	1569.66	1256.61	1739.76	1876.73	1201.5	826.214	1120.06	1538.65	0	0	0
442.7959_7.19	442.796	7.19093		2600.34	2018.63	2332.83	1901.17	2282.56	2775.04	2598.02	1477.5	2424.29	2193.98	1967.17	2781.65	312.831	141.196	0
442.8027_9.52	442.803	9.51561		2104.31	1624.94	1320.5	4944.91	1618.18	2100.52	2253.33	914.591	12264.1	3342.79	1884.56	1411.57	29048.9	18539.1	1511.95
443.1599_1.19	443.16	1.1889		3612.44	2575.01	3579.1	3679.35	4439.1	4387.52	4148.08	4034.45	2535.31	4143.44	4216.65	4390.71	2222.65	2164.33	1973.96
443.2858_1.2	443.286	1.19712		13720.1	12449.4	14723	14449.1	11863.1	14649.9	14091.5	12877.8	14667.1	13989.5	14230.7	14410.3	3976.38	3689.72	2201.39
443.3351_1	443.335	0.998633		2695.97	1733.22	3504.93	740.899	1450.51	2122.03	1168.26	1194.67	2329.72	3143.24	1756.66	4628.71	2555.78	2158.95	1523.62
443.3872_1.1	443.387	1.10292		7701.22	6448.36	10823.5	10266.5	14259	14427.6	8062.06	11266.6	15764	15110.2	15005.6	11220.1	37267	37106.9	3301.21
443.9863_13.28	443.986	13.2788		4726.09	3029.08	5002.9	6797.91	5792.78	5277.5	7395.79	5693.35	4815.64	5656.26	5463.67	5770.55	1242.65	553.499	128.487
444.1838_2.49	444.184	2.48598		22401.2	13243.7	33137.1	17751	26667.7	36471.1	12299	29925.4	34373.9	29003.2	39648.3	32590.4	3908.37	3618.05	4023.81
444.2446_2.58	444.245	2.57743		21239.9	23784.3	18969.6	38377.8	19557.7	17783	24894.7	18634.2	19685.3	18310.9	34929.7	19659.1	4997.88	4786.04	5171.79
444.297_0.93	444.297	0.931158		9402.06	7835.37	7681.7	4829.76	6385.45	6299.2	9681.1	4972.86	4424.79	6014.45	5266.58	9917.04	2106.96	2272.13	1659.25
444.3296_0.96	444.33	0.964308		14622.3	9414.1	10450.8	12828.7	8464.64	10700	11606.4	12627.5	10653.4	11237.4	11890.7	10095.8	2557.31	2371.96	1635.72
445.0617_13.31	445.062	13.3121		13161.4	13077.1	10181.3	10727.5	12752.8	11022.1	16433.4	13895.7	14560.3	14225.4	15646.3	11128.7	1357.38	514.236	2096.29
445.123_0.86	445.123	0.864583		13726.1	10806.3	41069.3	6573.19	33755	10147.8	18757	8834.55	17231.4	22781.6	38995.7	64554.2	68123.3	56013.1	175.297
445.1805_2.49	445.181	2.48603		44599	26167.2	61201	33499.9	53656.9	56998.1	26717.6	53790.2	50039.6	61264.2	57657.1	62565.9	3406.07	3510.88	3082.57
445.2889_2.1	445.289	2.10348		226886	342009	219334	239475	370868	213711	212103	222688	202785	195262	228289	233075	5027.4	6069.56	5172.2
445.7906_2.1	445.791	2.1029		85339.8	153863	90979.8	95501	88371.3	76864.7	81410.9	151262	95956.8	88434.3	86858.1	99910.4	0	0	132.834
445.8249_1.15	445.825	1.14752		86931.4	88236.9	83057.3	84185.1	85194	88526.8	86121.6	80630.1	89345.2	90085.6	92595.5	87049.6	0	172.996	371.343
445.8263_13.27	445.826	13.2705		1638.49	351.932	2197.01	888.283	3088.98	5943.21	6397.02	12703.7	877.57	2439.46	2701.62	5136.26	367.608	149.29	613.353
446.0694_13.37	446.069	13.3708		31491.2	33173.9	32018.7	42701.9	31996.1	29102.3	29803.6	28810.2	39957.5	26772.8	30830.3	31799.9	2499.25	1344.75	4877.04
446.1228_0.86	446.123	0.8645		5967.74	4567.6	16240.3	5633.42	14506.7	4186.94	4967.99	3916.6	7196.83	10766.2	18384.8	25778	30445.7	25657.3	0
446.1356_8.37	446.136	8.3728		25290.5	23468.2	20677.1	36447.4	31371.3	28478.6	35584	31413.6	50361.4	27316.2	24416.3	21572.2	2330.82	2792.48	821.733
446.2485_1	446.249	0.9977		5525.36	2301.49	8003.22	21205.7	2636.88	1600.82	1899.99	21194.7	10331	5440.86	7112.51	5928.7	3319.26	3172.77	2879.99
446.2599_5.43	446.26	5.4314		31127.1	32800.6	30698	29207.5	33140.7	34462.3	28871.3	27418.3	32215.1	31503.6	32649.4	35830.9	5822.55	5666.59	5211.66
446.2966_1.25	446.297	1.24703		331153	345618	343550	339834	341411	342990	334807	329579	352241	343842	339866	356265	5785.56	6777.53	5115.94
446.3297_1.15	446.33	1.14752		43397.3	47791.5	45878.8	42051.1	42464	43541.9	46775.7	42858.4	45796.9	46164.7	48857.5	47789.3	4475.06	3101.18	2660.15
446.3995_0.86	446.4	0.856583		22267.8	6141.21	5328.28	6619.94	3404.11	7898.01	5118.97	5655.79	3199.89	3200.27	4745.74	5043.9	564.514	839.303	784.584
446.8278_1.15	446.828	1.14732		12609.2	14625.5	13754.1	13235.1	12543.7	13198.8	12834.3	15743.1	14012	13906.8	14347	13381.6	0	0	0
447.0576_13.35	447.058	13.3495		207112	225918	209312	251376	251985	212588	233168	201379	247836	206795	242135	232614	28207.8	12141.2	33670.2
447.121_0.86	447.121	0.864642		4631.75	3538.45	11546.5	2103.98	9200.74	3247.34	4840.27	7306.22	6377.5	7532.5	11555	17171.8	19887.8	17502.1	216.162
447.1382_8.36	447.138	8.36465		9054.26	7441.19	7708	12821.2	12459.1	11983.1	16949.2	13236.5	17103.2	9161.53	9308.68	7798.51	334.885	434.092	203.063
447.3019_1.25	447.302	1.24703		63075	61587.5	69186.5	67154.1	70357.5	69960.9	70161.2	68162.7	70815.4	68653.5	71173.4	74004.7	23405.7	24853.4	16187.4
447.3442_1.05	447.344	1.05472		24069.1	36152.1	25416	26989.1	27250.4	26414.4	24157.2	25596.9	23537	26533.3	23158.3	22845.4	28821.6	29968.2	23229.5
447.8316_1.24	447.832	1.2373		12117.9	10962.3	10116.7	11170.5	12006.4	11870.1	9045.62	11209.3	10001.2	10352.1	10582.5	9860.77	0	0	0
447.9321_12.45	447.932	12.4485		10658.1	6865.51	7173.38	11058.3	7825.54	8262.42	8969.16	7713.43	6981.3	8114.02	14495.8	9440.46	5358.97	8191.61	10219.7
448.065_13.38	448.065	13.3783		561975	493825	512512	601402	660185	570500	571814	538617	615590	606148	570963	517443	49039.4	20883.4	86250.6
448.1376_8.37	448.138	8.36876		4104.05	4085.7	4563.08	7705.33	6350.35	5926.31	4397.85	4404.81	8371.27	4780.01	4312.04	4256.11	254.87	277.572	134.153
448.2342_1.15	448.234	1.14662		6572.09	3437.63	6069.12	26048	4240.87	2358.1	2641.2	18496.4	10318.3	6494.35	6318.37	5207.57	2136.09	1748.43	1496.22
448.3166_1.23	448.317	1.2277		13178.4	12407	13519.3	14099.4	10721.8	17966.5	13834.9	11160.6	6828.69	16123.9	11636.9	13501.1	3244.62	3735.8	1962.51
448.3629_0.95	448.363	0.947725		65200.8	71028.3	65476.7	57400.9	74506.6	71892.9	57381.7	57608.3	69882.1	61929	65924.8	67450.8	5257.01	3841.53	3560.46
448.7415_7.19	448.742	7.18823		4944.23	5166.57	5621.92	5104.76	4614.88	5358.68	5344.6	4285.24	3718.8	3958.02	5374.32	5403.27	612.897	342.368	901.802
448.8234_1.2	448.823	1.19722		7160.61	8374.12	7196.37	5937.87	6433.37	5452.45	5699.37	5427.8	6208.89	6995.19	7911.35	7359.66	189.812	0	0
449.0675_13.4	449.068	13.395		109827	89156.3	87234.6	94734	105681	107404	113812	98095.1	115520	99241.1	103727	83134.2	9047.54	3578.66	12707.7
449.3493_0.94	449.349	0.9394		245489	251138	229477	274262	306157	244992	200731	241285	351171	324328	250130	226465	10193.9	5570.25	4112.35
450.0655_14.89	450.065	14.8918		67310	69251.2	61159.2	52940.9	58817.2	77118.1	70874.5	53696.9	41670	62319.5	42723.9	69987.7	6788.46	4788.73	11886.4
450.0688_13.31	450.069	13.3119		25441.4	20661.5	17097.1	23647.1	25440	26381.3	18201.6	23250	24530.5	23172.7	19689.6	18016.2	2157.68	1403.1	3919.26
450.2732_1.24	450.273	1.23875		7580.14	8419.57	8951.05	8980.73	8932.55	8280.74	7937.37	8159.11	8840.35	9883.83	7384.04	10912.7	2882.4	3128.45	2021.09
450.3808_0.97	450.381	0.972558		1.78994e+07	1.89297e+07	1.80915e+07	1.58902e+07	1.80954e+07	1.862e+07	1.86768e+07	1.66749e+07	1.78416e+07	1.81643e+07	1.81517e+07	18051531	24466.3	48718.4	4936.41
450.7389_7.19	450.739	7.19135		3062.86	3344.34	3360.19	3011.51	3049.8	3138.89	3908.52	3357.27	3526.18	3032.13	3770.31	3463.24	145.567	0	358.696
451.1655_4.26	451.166	4.2615		4023.71	4695.58	5206.56	4406.49	11417.1	11409.6	16619.1	15021.6	14980.4	5183.11	4867.86	4996.77	3599.71	3750.63	2737.5
451.3143_1.2	451.314	1.19663		17131.9	17756.2	16577	17407	18147.5	15112.3	15062.3	14455.3	14931	16074.9	14538.7	14585.4	5116.71	4360.39	2492.21
451.383_0.97	451.383	0.968333		5.00245e+06	5.43653e+06	5.10561e+06	4.24428e+06	5.07461e+06	5.28142e+06	5.38913e+06	4.57155e+06	4.99476e+06	5.11058e+06	5.12336e+06	5.14449e+06	9013.56	14197.8	2251.88
451.8164_1.2	451.816	1.19712		6564.88	6747.62	5495.57	7094.68	5756.3	6083.16	6411.86	5868.15	7099.85	5349.43	5734.46	5956.52	0	0	0
452.0618_14.89	452.062	14.8877		28784.5	21198.8	25044.4	27351	25106.4	19247.3	26502.6	31066.2	12831.9	21617.7	19422.1	25164.1	3043.84	1589.67	6237.3
452.1515_13.35	452.151	13.3496		1267.22	1881.46	2028.3	1447.41	2499.71	1822.47	1914.44	1628.36	1298.16	2045.85	1816.33	1216.88	947.092	914.011	399.796
452.217_8.41	452.217	8.41438		7058.23	7310.94	8805.99	6699.46	9864.94	5900.19	4357.98	4787.71	9621.96	10377.8	4755.26	5643.53	4647.07	4543.32	1243.89
452.2983_1.36	452.298	1.36342		17906.6	15807.8	16672	15441.5	17067.3	18640.1	13820.1	14320.7	15399.6	18388.9	16880.5	17346.2	2917.28	3476.07	2164.67
452.3858_0.97	452.386	0.968333		783120	889711	797050	670750	797523	826039	860811	719251	779470	795220	802678	805931	5989.52	2000.66	3607.5
452.5188_1.27	452.519	1.27202		12507.2	12432.1	11563.5	12555.9	13249.9	8926.01	26666.1	12936.9	12480.6	12826.7	11672.1	12306.6	0	175.297	0
452.6076_7.31	452.608	7.31285		3812.05	4994.9	4284.61	4064.17	5047.31	3609.2	4622.98	4061.62	5077.05	5172.49	4670.72	3758.97	0	0	0
452.7992_1.36	452.799	1.35517		5647.69	5227.9	6165.4	5761.37	6323.21	6817.39	5396.19	5441.51	8097.66	6178.52	6984.53	6511.47	0	0	0
453.1555_8.36	453.155	8.3565		7361.71	7604.13	7913.59	13082.8	12983.9	17081.3	20405.6	20123.8	20796.2	8012.18	9917.55	9322.92	1952.41	2042.41	2062.22
453.1639_1	453.164	0.997583		36763.9	6465.48	39861.5	205012	13561.1	3656.75	4672.94	155307	54871.5	40038.7	40621.5	41416.2	4093.74	5235.59	4558.58
453.1677_7.19	453.168	7.185		56054.9	57569.9	51655.8	53441.6	51081.2	48702.1	51641.2	55006.1	49623.6	55857.2	48793.3	48527.5	5872.95	5399.87	4302.78
453.2115_1.55	453.211	1.55058		25153.4	26466.3	27527	20174.1	17397.8	18304.3	17672.9	20057.2	26496.1	24955.5	25504.2	19255.7	6288.22	7387.08	7987.66
453.3875_0.97	453.387	0.972633		98888.3	117670	101728	81396.2	98364.5	99728.5	100176	85917	98219	97675.8	98281.9	102496	4015.3	4910.74	3159.81
453.5218_1.27	453.522	1.272		3566.75	4185.91	3945.59	5068.51	5332.12	2397.83	8757.37	4400.56	3476.75	4463.34	4075.97	3670.03	0	0	0
453.8592_14.38	453.859	14.3764		1706.89	1401.33	1119.64	1308.57	1460.5	1564.17	2040.22	1552.52	1675.17	1615.75	966.712	2006.89	593.868	653.627	1103.37
454.1611_8.36	454.161	8.36455		6379.5	8017.55	6271.93	10580.9	9361.73	9032.9	13397.5	11790.4	15559.4	7123.5	6224.26	6898.51	2421.56	1551.84	830.957
454.1667_1	454.167	0.9976		8197.31	882.386	10690.2	52102.1	3958.78	0	0	38706.9	14273.9	10991.3	9950.23	9956.92	1669.81	1422.82	1051.78
454.1711_7.18	454.171	7.184		14960.4	14080.1	14500.4	16231.7	14767.2	12165.4	15874	13545.8	16336.5	13589.5	15146.2	16841.5	4824.21	4010.32	2701.39
454.339_1.15	454.339	1.14726		5.39511e+06	5.5631e+06	5.46031e+06	5.34235e+06	5.4233e+06	5.40805e+06	5.41628e+06	5.30384e+06	5.52686e+06	5.49631e+06	5.44777e+06	5.52123e+06	9877.13	15835.1	5163.98
454.3891_0.97	454.389	0.972267		14658.5	27974.9	10096	10195.4	10625.1	9998.6	12211.2	10252.6	10606.6	12886.3	10619.2	11476.2	1897.38	2030.19	1340.73
454.4986_0.85	454.499	0.8486		4665.95	3748.32	4381.61	4630.3	5827.83	4529.21	7838.02	3524.5	4723.59	5117.35	5594.77	4462.3	0	0	189.103
454.605_7.32	454.605	7.31658		4958.39	3935.46	5009.58	3179.3	4154.11	4591.41	3908.63	5115.27	4968.38	4436.98	4290.34	4695.05	231.688	227.637	0
454.8405_1.15	454.841	1.14726		2.59661e+06	2.66751e+06	2.62056e+06	2.54031e+06	2.55706e+06	2.56494e+06	2.5664e+06	2.54355e+06	2.63531e+06	2.63814e+06	2.61962e+06	2.63267e+06	2618.24	6605.98	0
455.1387_12.9	455.139	12.9045		14029.6	15507.1	15068.6	9313.75	12871.2	13351.8	14490.6	15216.4	6566.14	11022	13783.7	14176.4	4851.3	5657.29	12597.8
455.1533_8.36	455.153	8.36463		3097.08	3418.15	3104.05	6167.88	6436.91	4008.88	4403.32	3563.81	8671.32	4473.89	3493.46	3326	2080.44	1495.1	808.138
455.1698_7.19	455.17	7.18552		6226.2	5756.18	7651.54	6230.22	8141.8	6303.37	6829.66	4950.13	6744.29	6193.49	7331.47	6449.04	2667.47	2540.18	1816.17
455.2263_1.25	455.226	1.25437		4248.47	5572.99	4328.26	4851.51	3363.64	3846.13	4949.61	6460.1	4351.02	6173.93	6186.03	5783.34	3656.14	2906.06	2929.97
455.3136_18.79	455.314	18.7915		18911.2	20091.6	20775.6	19300.8	19246.5	17060.3	17849	22051	15567	20691.1	19608.9	18724	18461.3	17988.7	17773.6
455.3382_1.05	455.338	1.05127		336002	320151	306526	329716	315383	305873	297626	290701	337696	318549	305934	317067	5389.02	4399.94	2609.93
455.5011_0.85	455.501	0.84795		1509.66	1184.42	1790.99	2227.75	1559.01	1836.65	2807.78	1838.85	1842.08	2175.55	2025.12	1956.47	0	0	0
455.8428_1.15	455.843	1.14723		170079	173380	170313	169683	165074	173760	167401	167864	168822	172915	172058	170152	0	153.182	409.122
456.0593_14.54	456.059	14.5424		25246.4	33590.1	124486	26580.7	35131.3	128963	30036.6	48432.1	16631.8	31216.2	34290.9	49782.2	3157.19	905.578	3024.44
456.1418_12.9	456.142	12.9045		2608.52	3091.32	4130.03	1527.14	3136.48	3760.86	2519.42	3600.3	1239.63	2364.78	2553.83	3212.34	480.503	1542.05	2429.7
456.3379_0.96	456.338	0.96435		86300.1	85378.3	81889.4	86034.3	78523.9	80925.1	79710.6	79019	84551	82398.6	79067.2	82111.7	2916.64	2799.45	1763.34
456.6025_7.3	456.602	7.30297		2384.06	1290.04	2277.23	1934.6	1628.21	1724.95	2078.49	2880.28	2621.9	2776.4	1804.17	1994.73	0	0	0
457.1534_9.95	457.153	9.95278		11250	11848.5	12158.1	10820.2	10506.9	10504.2	11548.4	15431.6	9477.39	11128.5	11974.2	12573.2	1724.8	1962.19	518.562
457.1615_8.37	457.161	8.37287		15196.6	12007.1	11436	20692.3	17700.6	14377.2	12099.8	10767	33975.2	15437.1	11663.7	11931.3	4883.22	3564.65	1638
457.2268_9.59	457.227	9.5857		2503.12	3524.62	2327.87	1888.07	2254.72	2423.29	2770.14	1952.14	2626.03	2907.12	2740.32	2797.17	1877.5	3262.64	2370.04
457.2714_7.19	457.271	7.185		61428.9	52486.4	47443.6	51124.8	46643.5	52264.4	52070.6	49417	57289.6	47746.5	53182.6	57601.7	13225.8	12988	12465.5
457.2716_9.22	457.272	9.21507		25660.1	22706.9	28391.8	24338.4	28859.1	29845.8	33734.9	49187.7	25966.4	32253.2	29876.4	28091.7	18870.6	14064.9	14577.2
457.2716_18.77	457.272	18.7748		26593.6	29952	30438.3	26108.1	29621.1	28282.9	29454.9	27959.1	28537.2	26187.1	28425	30722.3	27007	26051.5	29670.7
457.3403_0.96	457.34	0.9643		15374.7	18005	14533.5	15728.6	14524.2	14780.7	13916.8	13540.9	13514.1	13347.2	13136	14102.8	2582.18	2365.56	2013.13
457.961_12.44	457.961	12.4412		5806.2	8690.27	6580.54	6150.22	8308.98	6736.45	10404.7	7544.3	8231.74	9608.83	5682.9	6360.8	7111.57	7954.48	5685.33
458.1631_8.37	458.163	8.37298		3363.07	3547.68	3290.85	5586.92	5155.24	4284.92	2680.99	2169.96	3050.83	4047.2	3754.08	3112.02	1452.44	844.34	830.52
458.2308_1	458.231	0.997567		9146.79	1761.35	10758.6	32479.8	3347.08	0	419.517	30983.8	12800	10816.7	12073.6	9196.42	1359.25	1804.72	1444.68
458.275_7.19	458.275	7.185		17314.8	16838.4	15298	16274.7	16898.4	16140.8	15323.8	16338	16566.8	17362.4	15609.4	14628.2	10644.4	8601.48	7992.34
458.2752_18.77	458.275	18.7738		7850.36	6376.82	8587.97	8648.7	7710.65	8529.71	8166.93	9440.66	8343.04	8206.83	9529.28	9513.73	8041.58	6758.71	8234.03
458.3136_0.93	458.314	0.931158		10748.6	6335.55	8673.04	8024.2	6937.56	5017.95	9012.16	7925.03	6139.11	6470.57	7574.33	6253.03	3026.21	2705.07	2645.21
458.7703_7.19	458.77	7.19112		7335.33	7572.56	7462.93	6739.02	6894.8	6435.86	7814.29	5958.35	7426.48	5651.14	7633.41	6168.61	652.556	564.539	124.308
458.7887_1.23	458.789	1.23041		35492.4	36382.7	31118.3	32191.7	32697	32045.9	32487.1	29434.5	34639.5	35983.3	32922.4	35196	0	0	0
458.8139_14.38	458.814	14.3824		2299.03	2181.45	2901.75	3138.35	1778.01	3811.73	3598.79	2361.38	2633.83	2266.83	1956.55	930.234	998.153	1879.21	1981.35
459.2453_1	459.245	0.9974		308995	71317.1	377711	1.40858e+06	158672	233476	45905.4	1.18286e+06	513911	370576	375453	375768	55522.7	56466	57864.6
459.2786_1.06	459.279	1.0558		240303	202526	225523	224187	231200	236176	228478	214950	203963	223161	236591	224765	21787.8	17689.7	17212.1
459.2827_1.59	459.283	1.58888		460083	731061	471321	693593	415256	441560	406454	396119	721766	713618	464973	489699	28914.6	34719.9	44123.1
459.3698_1.16	459.37	1.16142		24943.8	22041.2	3114.97	7711.56	5956.57	14003.8	29950.8	9427.06	15065.6	8049	12369.4	13538.1	14481	16873.2	8271.73
459.7932_1.23	459.793	1.23045		6819.43	4755.26	4715.96	4189.51	5036.18	5166.69	4454.23	6984.59	4545.26	3830.34	5048.67	5081.48	0	0	0
460.1123_9.94	460.112	9.93618		14389.6	11527.7	14172.4	15940.1	15838.8	13775.4	17176.1	10078.3	15954.1	15749.5	13072.7	15234.3	1202.26	641.459	476.504
460.1351_2.48	460.135	2.4777		6789.84	8532.62	7440.7	11475.1	10520.6	8138.87	5463.63	5531.26	16421.7	11588	9809.28	8572.48	699.475	239.66	346.42
460.2508_1	460.251	0.997225		90508.1	20609.6	111080	377975	39549.9	9296.62	30938	334993	152766	107467	106866	106636	10071.8	10122	11774.6
460.2821_1.06	460.282	1.05963		49417.9	58474.6	46670.7	53591.6	57878.8	53827.6	58223	51189.4	41233.2	45917.2	50513.1	49566.5	11696.2	12962.7	10495.5
460.2856_1.58	460.286	1.57682		164950	175700	110782	168136	94986.2	97906.1	97204.1	89263.7	169649	110228	169074	108428	13044	11926.6	11090.3
460.3113_1.2	460.311	1.19713		172840	179357	177007	180792	182184	182144	176237	173151	190649	186090	182946	189923	9659.83	10340.2	9341.43
460.412_5.98	460.412	5.97801		5383.25	3448.3	11470.2	50892	1855.87	1684.9	3686.75	19435.6	7605.89	10541.9	10528.9	12096.1	786.751	663.235	652.491
460.4121_0.87	460.412	0.872933		10973.4	7231.71	4014.19	5748.31	2615.7	4668.32	4799.53	3085.2	3369.89	4415.28	3031.66	3211.15	7002.73	5869.65	1137.36
460.7686_7.19	460.769	7.19093		3480.84	3829.97	3399.06	3312.06	4746.68	3310.57	4242.86	2925.46	3291.6	2788.91	3192.91	3136.09	0	0	0
460.8254_13.26	460.825	13.2621		1983	825.18	2609.23	3152.61	4449.74	10391.7	10651.6	13961.1	1719	4294.85	3563.95	6679.08	1910.7	484.506	637.594
461.0833_10.31	461.083	10.3103		3829.58	5167.22	3885.16	5630.23	4639.93	4372.94	4397.7	3495.98	4793.45	4122.08	3966.69	5728.84	0	286.545	128.643
461.1271_2.45	461.127	2.44906		9231.19	8441.52	8661.41	15548	9544.7	7244.21	9611.62	7185.61	13886.4	9472.19	6208.12	6515.68	505.278	863.158	264.833
461.255_1	461.255	0.9975		17063.2	10750.2	18826.9	66222.4	7795.76	8770.54	2804.29	57360.4	26561.1	19752.7	21014.5	17840.2	3766.64	2865.89	3242.62
461.2877_1.58	461.288	1.58497		41490.3	38010.8	36428.4	36795.7	21962.8	22256.9	21969.7	18276.4	37414.9	24558.8	22525.5	23784.2	5298.77	5189.32	5190.57
461.3155_1.2	461.316	1.19712		41960.1	46225.6	45614.2	41671.4	40969.7	37955.8	42112.4	42314.8	45445.9	42357.5	48176.2	46620.3	5839.68	5466.92	4722.9
461.3435_1.03	461.344	1.03059		15594.9	11739.6	12952.3	13165.8	10350.3	10926.3	12872.3	12999.5	13876.3	11263.5	13200.9	10787.7	4667.02	4793.99	3711.59
461.3962_1.14	461.396	1.1357		3397.85	2350.15	3439.65	4219.75	3799.33	2346.48	3321.06	1867.82	3461.68	3855.26	4039.06	3602.25	6372.38	11105.2	1839.58
461.4144_5.98	461.414	5.97812		1956.44	864.559	3639.68	14538	1318.07	717.971	1044.46	5393.45	1956.31	2834.66	2919.06	3480.86	689.869	248.888	106.585
462.291_2.23	462.291	2.2273		39557.2	47829.9	47835.3	43914	56148.6	48162.4	54398.9	43194.2	58305.4	40227	46139.7	58102.2	5419.67	6377.92	3588.6
462.3391_0.95	462.339	0.953217		8320.45	12329.7	19150.6	13947.5	17382.1	23181.2	4001.62	12526.4	10427.2	13765.8	5044.76	4724.95	2716.56	2443.92	1962.97
462.405_13.29	462.405	13.2871		10273.2	6229.27	9837.16	8647.48	11412.5	12984.3	10448.2	15835.6	6558.71	10389.1	11333.3	12694.1	587.464	275.162	617.555
462.4054_14.38	462.405	14.3763		8606.13	7105.14	7105.64	8900.05	10668.1	8845.05	9860.63	8818.66	8338.19	7781.57	8038.54	8717.88	1794.92	730.109	2725.77
462.8367_1.29	462.837	1.28793		6630.03	7515.38	6118.94	7561.74	6747.89	6335.41	6583.9	6651.77	6862.03	7779.43	6564.4	6550.87	0	184.979	0
463.1058_8.36	463.106	8.35635		1676.39	1231.61	908.139	3858.58	1712.2	914.304	665.207	1076.74	3720.85	1395.29	1348.77	1512.6	106.033	0	0
463.1462_0.88	463.146	0.880633		10946.8	12409.1	42672.9	7031.94	16595.3	7093.84	11616.7	13066.7	12100.1	24794.1	34004.1	61158.2	43495	39535.2	871.303
463.2939_2.22	463.294	2.22409		9945.3	11400.9	11028.9	14793.4	11098.9	10179.6	10541.5	10891.8	9260.16	13441.8	13817.9	11644.2	4286.37	4602.7	2780.19
463.353_18.77	463.353	18.7749		152919	144271	133576	147679	147028	144396	160582	154769	122309	137205	155646	152610	135713	131874	149078
463.3532_7.34	463.353	7.34228		93333.8	94935.9	79152.8	82756.6	73185.1	75255.9	86945.9	83176.7	58789	76593.7	79705.2	85829.6	56252.5	55093.9	52704.1
463.3644_0.94	463.364	0.939458		550027	681431	609306	637414	702784	555310	481875	643897	741126	619262	604988	592653	25000.8	24257.5	16709.6
463.4059_14.38	463.406	14.3763		3141.63	16783.6	3106.25	2733.89	13356.8	3032.77	4575.47	2473.94	3970.37	2851.44	2613.82	2962.34	13455.4	13068.9	1475.74
464.3572_18.77	464.357	18.7749		39377.5	43175.3	44285.3	46967.7	46100.4	40057.6	50768.8	50802.2	37479.7	49025	35695.7	46056.2	43261.3	40200.4	46091
464.3673_0.94	464.367	0.940208		200111	194344	188067	191615	127418	183760	151169	198088	127776	196377	190474	170663	10352.1	11829.1	8530.38
464.8049_1.15	464.805	1.15465		3447.46	2952.48	4456.49	3140.43	5763.51	3546.67	6328.76	5791.38	4829.56	3804.29	5228.1	6740.78	0	0	196.21
465.3658_0.95	465.366	0.947683		50853.2	32281.6	38277.9	43908.4	32391.9	31980.2	29520.4	36009.1	28124.9	20442.6	23197.4	36044.1	5497.31	5371.28	2853.59
465.9257_14.37	465.926	14.3689		2744.61	2395.53	2521.99	1937.49	2584.97	2189.41	2230.65	2206.62	1650.64	2636.41	3069.78	3373.31	2059.58	1760.03	2441.63
466.3718_0.96	466.372	0.96415		14260.7	13542.7	16735.6	22376	17767.3	19554	15433.3	14117.9	19228.8	19463.2	21172.4	14797.8	3299.98	3341.7	2318.21
466.4112_0.93	466.411	0.93145		17601.5	56935.1	19124.8	5766.07	18289.9	4190.02	5680.48	3789.91	3537.28	19332.9	19444.1	4128.26	3095.14	2489.86	2177.56
466.5334_1.27	466.533	1.27303		1091.19	1701.08	1990.16	1602.3	1722.97	1109.26	3420.15	1700.81	1597.79	2096.34	1895.13	2117.74	164.98	174.328	162.259
467.302_2.13	467.302	2.13209		248697	270346	171643	172890	166737	273223	296454	181862	174494	250176	187330	260706	6473.35	6406.5	5328.85
467.8038_2.13	467.804	2.12794		116663	124848	77744.8	92274.7	125593	123841	76537.4	117725	77615.8	72223.9	112378	117684	0	541.778	143.584
467.8084_13.28	467.808	13.2788		797.37	462.934	1505.99	396.622	2347.1	3183.42	3196.89	5039.81	419.655	1131.86	1681.89	3007.07	288.278	126.502	122.297
467.8379_1.17	467.838	1.16748		62271.3	66112.8	64112.2	64483.7	68273.5	61550.3	64222	63079.3	63335.6	65542.6	64964.9	66222	162.778	182.988	0
468.3048_2.12	468.305	2.12013		26704.6	44197.8	42032	42824.1	21805.6	40048.7	24205	40428.8	40667.5	40228.5	43749.8	38803.7	6601.45	7117.02	4166.66
468.3406_1.17	468.341	1.17102		37673	40933.8	40731.6	36839.7	40475.3	40659.7	36873.1	42052.3	38942.5	38457.6	38565.8	40973.8	8098.99	6456.21	4284.1
468.3876_0.98	468.388	0.97585		8992.31	93709.4	6737.91	7788.26	7130.32	3917.67	3789.92	9287.12	4418.81	6062.14	6785.93	7304.05	2141.19	2394.58	1385.2
468.5142_0.86	468.514	0.856217		2081	2557.05	2480.26	2189.44	2450.91	2492.21	3068.12	2011.56	1915.5	2233.22	2574.6	2022.32	614.104	263.161	400.539
468.5815_7.28	468.581	7.28332		3852.09	4366.01	3996.75	4880.8	3986.71	3791.06	4524.73	4493.88	4568.43	4476.1	4723.7	4032.72	0	0	120.053
468.8415_1.16	468.841	1.16392		12083.7	11209.8	12414.5	10622.6	10831.9	13273.2	13105.1	12428	12375.3	12402.7	11093.7	13358.4	151.93	0	0
469.0394_13.43	469.039	13.4336		34995	28483.8	23951.6	23157.6	23539.7	30878.7	73193.3	50035.1	38881.8	30607.9	28111	65923.3	4263.85	2691.28	5927.1
469.3437_1.25	469.344	1.24827		32745.2	34412.6	34414.4	38807.8	33688.9	32634.7	34004.6	33357.2	39819.1	33636.6	33830.8	33816.3	4036.41	4448.84	2082.96
469.8449_1.25	469.845	1.2542		17252	18225.9	16407.7	16963.4	16275.6	17536.2	14409.6	13441.5	16617.3	15520.5	17658.1	18254.4	0	0	0
470.0465_13.48	470.047	13.4777		166432	79591.3	152443	59139.8	147827	127784	154728	45689.9	47492.2	166571	159912	139580	8413.04	4228.18	13924.5
470.0738_12.77	470.074	12.7731		1705.31	1429.38	1523.24	2028.55	1834.84	1728.4	2022.39	1603.63	1029.67	1967.51	2408.25	1501.17	0	127.465	276.354
470.1398_8.36	470.14	8.36475		2645.14	2971.92	2534.67	4338.02	3872.04	2713.06	1210.26	3232.03	6271.48	2945.82	2116.81	2934.75	163.297	406.801	116.907
470.195_8.36	470.195	8.36057		3355.04	2039.57	3284.62	6886.84	5393.74	5533.27	7256.54	5535.12	10518.6	4768.68	4036.01	3456.24	233.375	656.817	119.403
470.3369_1.19	470.337	1.18886		39718	44954.5	38561.4	36760.6	36498.3	33703.2	32328.7	29974.9	34948.4	41998	36680.8	38895	3419.72	3265.8	1691.04
470.5793_7.28	470.579	7.28307		4123.86	4519.1	4793.2	4683.33	5133.06	4294.31	5456.94	5002.95	4795.64	4967.83	4479.93	4197.11	0	0	0
470.8359_1.19	470.836	1.18973		13196.2	16916.3	15416	11940.3	11869.3	11022.9	10468.9	11243	11469.7	13532.1	16871.5	15158.6	0	0	0
470.8806_14.38	470.881	14.3763		3854.95	4487.89	4217.61	3184.17	3617.15	4225.45	2766.5	3616.12	4240.63	3919.09	3460.2	3305.31	2570.73	3887.8	4866.08
471.049_13.47	471.049	13.4692		35287.6	10668.6	33783.1	7613.99	9057.48	30522.8	11087.6	8120.91	11860.3	11058.3	30515.1	31866.7	1429.19	1513.89	2152.4
471.1116_8.36	471.112	8.35647		3077.43	2881.68	2411.29	7768.16	5614.44	5577.55	9114.93	8348.36	11554.7	2296.5	2295.12	3573.6	268.261	0	110.457
471.2871_18.77	471.287	18.775		4634.55	4737.39	5034.74	5388.76	5199.42	4349.36	4964.41	4315.86	5070.16	5073.21	5844.2	4958.21	4778.47	4620.01	7017.88
471.2872_7.19	471.287	7.19093		9733.12	11443.3	9446.82	9479.28	8561.08	8964.64	10370	9530.55	9829.61	8196.32	9737.11	11299.1	4967.28	4998.32	4100.76
471.3082_0.96	471.308	0.964317		56660.4	56080.8	52985.6	52257.1	52446.3	53113.1	48889.2	50919.8	51951.3	53555.8	53153.9	54405.4	1258.6	1741.13	1882.18
472.1723_9.59	472.172	9.58633		1784.21	1752.78	1521.28	2370.83	2161.91	1623.7	2188.82	1931.82	2523.86	2285.51	1751.2	1261.53	2642.68	2367.59	2587.01
472.1741_8.38	472.174	8.38129		4870.07	4123.69	3592.43	5768.56	4029.5	2827.29	2825.21	2611.31	6888.31	3758.67	3851.71	3989.5	1195.11	1447.19	1161.62
472.3252_0.94	472.325	0.94075		23530.3	15097.5	14795.1	21955.6	15810.9	22050.7	17804.4	22519.5	24699.4	20510.4	14348.3	23388.3	1907.64	2076.81	1950.67
472.576_7.28	472.576	7.27545		2907.89	3027.38	3078.48	2417.32	2740.78	2126.81	2201.82	3707.32	2512.03	2630.65	3114.03	2461.02	0	0	0
472.875_14.38	472.875	14.3764		1120.2	1138.77	1400.39	1178.57	1042.34	847.859	1626.45	1072.07	1262.02	1403.04	1218.78	1134.17	381.746	1835.56	1537.92
473.1344_8.36	473.134	8.36465		10063.2	8053.32	8127.61	15508	11884.2	10798.4	14761.6	12938.6	19227.9	10753.8	9210.08	8448.52	1390.66	1406.23	799.805
473.261_0.99	473.261	0.993767		26558.5	6747.31	29678.8	64839.5	12278.3	5166.77	2363.64	68233.4	26836.9	22145.5	26546.9	32032	4165.29	3384.57	3364.79
473.2964_1.26	473.296	1.26307		14965	15274	13918.8	15255.2	14866.6	16135.3	14761.4	13097.6	14805.2	16478.5	18197.3	16285	3639.56	2278.59	2645.35
473.3312_0.89	473.331	0.88945		12739.6	15279.5	18043.7	16847.2	26492.2	6903.36	28732.2	19720	8999.04	13741	17419.5	15328	1406.59	3642.89	3097.52
473.8292_1.22	473.829	1.21723		11149.5	11283.9	10649.6	10710.9	12944.6	10258.1	9564.2	11725.1	10391.7	11695.7	11338.8	11227.5	0	0	0
474.187_9.59	474.187	9.58628		1295.52	736.972	733.742	1449.1	1271.1	1187.32	1706.86	1082.78	1687.63	1130.95	1152.75	781.242	2593.05	1605.32	743.607
474.267_0.99	474.267	0.990267		9049.47	3422.69	6603.38	20288.3	4200.92	898.384	1726.19	22218.6	9548.64	5775.42	8251.64	8969.18	3401.28	2484.6	2648.36
474.3291_0.91	474.329	0.906158		6998.83	7840.37	5837.12	4226.43	7013.16	5427.18	9559.07	8251.69	5445.41	7046.09	6273.94	5559.12	3346.78	2674.39	2193.73
474.8118_1.41	474.812	1.40503		6819.74	5917.47	8490.85	5055.75	6715.22	6799.56	7575.16	6830.51	7670.37	6522.18	5793.11	7758.13	164.026	0	0
474.8331_15.05	474.833	15.0459		4101.18	3489.3	5699.71	3603.36	3329.95	4152.43	3643.93	3256.47	4374.99	4105.51	4467.91	1239.35	11732.7	8793.73	5463.45
474.9701_13.92	474.97	13.9217		1283.64	1555.83	1325.71	1894.46	2054.31	1040.81	1521.63	2084.3	1311.25	1556.66	1860.39	2677.76	1357.41	2183.07	2484.68
475.133_8.36	475.133	8.36465		99833.7	101698	101153	137057	141583	142878	175550	172719	161577	94643.4	94453.7	98947.1	238.243	619.926	112.356
475.2454_1.15	475.245	1.14729		8306.11	2943.97	7252.77	25091.7	6465.83	4477.89	5805.7	18875.3	11754.7	8495.92	7851.42	5933.74	3847.03	3010.34	2815.58
475.2996_0.91	475.3	0.91425		13365	9506.51	7197.38	18892.3	20548.7	6679.89	5184.18	12707.7	28844.5	18588.2	6641.91	6534.85	3582.21	3400.3	2326.05
475.3283_7.19	475.328	7.19166		4134.24	5779.17	4156.06	5657.49	6620.94	5967.89	5254.4	5774.57	6509.08	4810.39	4792.07	6946.28	5555.58	5843.69	5275.21
475.3644_0.93	475.364	0.931642		204100	184135	195359	234753	267564	207540	165646	209061	316866	266069	208212	187746	7166.76	3464.81	2396.87
475.8344_14.38	475.834	14.3764		4362.52	3176.41	3319.29	3810.19	3762.28	3397.64	4714.16	4063.44	3976.92	4065.89	3636.54	4014.52	1825.33	3373.68	4201.85
475.8424_1.17	475.842	1.17185		3870.18	4856.48	3801.5	3572.46	4639.35	4497.51	2872.96	2805.77	4572.38	3142.61	4083.65	3831.85	0	0	155.704
476.136_8.36	476.136	8.36462		26606.5	25524.1	26328.3	33840.3	36588.9	38022.9	47675.5	45225.8	41986.6	25150	24824.7	27460.6	0	238.922	0
476.3097_1.59	476.31	1.58793		6.47313e+06	1.03069e+07	6.79916e+06	1.01193e+07	5.87664e+06	5.94503e+06	5.79507e+06	5.6803e+06	6.93609e+06	1.01582e+07	6.53862e+06	6.85303e+06	12464.8	22456.7	7717.78
476.3665_0.94	476.366	0.939475		5.10353e+06	5.28201e+06	59688.1	69475	78575.5	65897.2	49063.2	65029	97727.8	81419	64233.3	57482.7	8799.62	14110	830.576
476.8536_1.16	476.854	1.16388		2.59e+06	2.68427e+06	2.61273e+06	2.56371e+06	2.57189e+06	2.58773e+06	2.58786e+06	2.56926e+06	2.6612e+06	2.62019e+06	2.62412e+06	2.62756e+06	2439.93	5207.28	0
477.1203_12.9	477.12	12.9046		12712.4	12870.1	12171.1	9266.65	10283.4	11034.9	11990.1	12453.4	6951.19	10100.7	12327.6	11009.1	4094.16	5680.59	11421.9
477.1395_8.36	477.14	8.36463		4182.48	4162.93	3654.54	5916.72	6577.26	5224.08	7305.37	7849.06	7495.5	4222.46	4294.2	5437.01	0	0	117.815
477.313_1.57	477.313	1.57135		2.02919e+06	2.10465e+06	1.37477e+06	2.07221e+06	1.2006e+06	1.2048e+06	1.20066e+06	1.13778e+06	1.40861e+06	1.39307e+06	1.3324e+06	1.36868e+06	4437.54	4014.27	3148.2
477.3552_1.16	477.355	1.16385		764713	787141	773893	770255	776287	785265	778091	768019	797494	791081	782628	801170	14599.6	15749.9	9781.54
477.3686_18.79	477.369	18.7872		31365.4	32477	29535.4	29793.8	25343.5	25014.6	30013.7	29663.6	24165	32860.8	28458.7	30697.7	29132.1	28111.2	28922.3
477.3794_0.96	477.379	0.964317		647504	721173	679858	674066	716868	649997	608025	694338	752495	681948	679696	664413	4095.16	7069.16	9377.94
477.8559_1.16	477.856	1.16385		189083	194715	184374	188087	188538	188506	182487	183294	190267	185356	192587	193685	260.07	166.082	0
478.123_12.9	478.123	12.9048		1767.34	2287.8	2224.05	1699.15	2892.96	2457.18	2513.69	2392.51	1124.79	2274.12	2775.19	2287.58	538.405	402.693	1661.46
478.2879_1.28	478.288	1.27767		4982.6	7107.24	7577.2	5306.44	5857.93	5921.85	6882.3	6223.01	5514.4	8148.25	7173.65	7274.64	2594.43	2195.9	1470.65
478.3148_1.57	478.315	1.57134		249701	408166	413638	401565	242708	235968	223848	229508	409996	267432	261832	270233	974.808	4275.22	2131.78
478.3591_1.16	478.359	1.16423		47335.8	42229.7	41530.7	41347.4	40379	38237.7	38642.6	39540.6	42233	38672.1	42040.2	41141.3	8181.45	7556.04	2862.92
478.3831_0.96	478.383	0.956083		201878	204338	198183	199135	215430	188843	179691	197487	228988	210578	194656	191739	5876.93	5517.5	2841.22
478.42_1.1	478.42	1.09573		30926.6	37765	2410.5	35763.3	34239.2	30987.5	31331.9	35845.6	35525.1	11125.8	29309.6	6765.37	5974.82	7033.13	2157.39
478.8427_9.24	478.843	9.23829		1836.64	3303.25	3174.22	4713.94	4375.95	3644.97	2455.69	1769.47	917.972	3046.76	2918.94	2619.86	2178.38	2304.73	279.901
478.8509_1.16	478.851	1.16385		6365.99	7506.03	8535.74	8256.25	6432.27	8050.97	5403.88	7025.05	7841.47	7508.6	8034.27	8657.64	0	0	0
479.3168_1.58	479.317	1.57682		60365	61849.8	62861.1	58645.8	35186.8	36054.2	36289	31904.1	63022.7	39685.2	62065.4	37325.9	5494.75	4327.46	4200.55
479.3837_0.95	479.384	0.947767		28377.4	40962.8	33215.9	19792.2	46822.4	35641.9	35969.2	16905.1	29555.4	49120.4	43086.6	28779.1	4995.53	2857.95	1465.89
479.4343_0.87	479.434	0.865933		4072.76	5128.1	3797.17	3728.44	2760.12	6095.28	4132.8	3680.61	5569.44	3752.61	4865.66	4000.79	4288.35	4690.49	962.873
480.0184_10.63	480.018	10.6345		3192.68	3365.98	3018.94	4926.19	3166.11	2450.58	2581.34	4383.59	5315.85	3989.26	4575.69	3546.2	532.516	125.012	224.448
480.1721_0.88	480.172	0.881258		2526.89	3099.38	9757.25	1697.14	3391.3	2299.3	3278.64	3140.43	2564.98	4825.03	8290.62	14949.7	11503	9256.62	144.753
480.3855_1.02	480.385	1.02275		41603.9	41267.4	39384.9	40991.5	39369.4	40154.1	42425.4	37013.5	41093.4	39430.8	37909.4	40221.5	6738.91	5565.64	4120.27
480.5496_1.26	480.55	1.26252		10908.4	11663.1	10662.7	12686.2	13709.2	8481.21	23112.7	10894.5	12175.6	11496.6	13159.4	11530.4	363.956	772.155	526.309
480.7907_14.38	480.791	14.3847		4054.28	5069.93	4274.73	4789.31	3670.84	4629.86	2952.81	5803.46	4197.82	4279.52	4955.86	3997.32	2854.05	2564.98	3997.24
480.8016_1.24	480.802	1.24007		16985	19010.1	17992.7	16730.5	17955.6	16760.7	17749.9	17460.4	18139.4	18831.6	18961.2	17014.2	0	0	0
480.834_9.52	480.834	9.51822		1994.69	2419.32	1835.04	3831.68	1943.03	1628.77	1411.1	1278.65	7698.57	3606.24	1537.01	1436.17	22058.6	14270.5	1257.58
481.2649_1.58	481.265	1.57966		24610.2	23862.4	25925.3	17084.6	18914.1	15082.9	16659.1	18383.1	17418.1	25952.6	17702.8	26896.2	3275.12	2840.78	3246.92
481.3066_1.25	481.307	1.24705		11794.3	16319.3	15378.5	14396	15466.6	13097.9	13258.8	11730.1	10063.9	16331.8	13725.5	11473.5	4593.03	4703.58	2373.55
481.3929_1.06	481.393	1.06307		12648.6	5097.04	5020.33	8268.11	4386.23	5923.7	4523.83	5704.19	4472.93	4532.3	6008.14	5671.45	3214.43	2677.78	2788.59
481.4447_0.86	481.445	0.864575		3920.74	3961.89	4942.37	4425	3692.47	4475.09	5874.38	4211.14	4716.61	5201.43	4995.32	4512.05	4637.6	2903.04	3741.2
481.5531_1.26	481.553	1.26362		3536.99	4934.19	4343.16	4881.23	5534.46	3293.1	8801.85	4214.16	4089.58	3383.07	3768.96	4363.06	523.131	254.773	338.9
482.1888_2.49	482.189	2.48664		8142.02	7083.28	6704.08	17501.1	9986.19	9754.78	7317.47	12818.7	13134.8	9853.98	10537.4	8725.43	1354.69	1514.45	815.641
482.3673_1.02	482.367	1.02255		23388.5	23856	27576.3	20522.3	21248.8	23207	20812.4	18107.1	20609.6	26867.2	26861	27186.4	4620.58	3905.73	3723.18
482.4029_0.97	482.403	0.967033		10551	119702	8601.94	9360.11	9953.11	9381.87	10095.9	15826.9	6639.64	7452.1	7196.49	9359.18	2613.69	2627.51	2354.66
482.8284_9.52	482.828	9.51561		7644.34	7629.92	7065.26	24891.4	8849.53	6837.89	6884.04	4121.07	56382.2	14400.9	7129.6	6372.53	139453	92004.5	6714.52
482.8397_1.28	482.84	1.27543		2721.59	2732.62	2201.59	2113.81	3059.67	1656.29	2326.44	2531.14	2025.7	3094.52	2536.02	3380.27	310.811	0	195.949
483.0654_10.31	483.065	10.31		3462.57	4398.87	4026.09	4341.68	3655.08	3586.12	4310.74	2717.99	3517.43	3970.24	2913.02	3560.01	117.848	0	0
483.182_2.47	483.182	2.46522		12188.6	13977.1	6030.55	21847.6	10783.8	13070	16291	8729.14	19664	13173.9	8456.6	11403.7	5469.02	5265.82	3500.35
483.3664_1.04	483.366	1.03918		27912.1	14047.5	18178.8	30869.7	15473.5	14941.4	14587.4	13631.5	13724.7	16085.9	18869.2	19322.6	14125.9	15582.8	13556.5
483.8295_9.52	483.829	9.51742		3028.63	2896.55	3159.68	12273.8	3874.37	3892.97	3423.34	2271.07	23543.8	5712.77	3023.04	2638.37	58948.7	38982.3	2875.97
484.3112_1.2	484.311	1.2041		7412.14	5275.44	5082.67	8427.87	5178.6	5314.38	4835.7	5741.41	6149.87	5015.66	5000.79	6002.39	1769.83	1909.68	949.809
484.3496_1.28	484.35	1.2817		27053.2	5877.05	23540	23657.9	20973.4	22082.7	26888.5	23336.5	25564	22355	21355.5	25420	6839.74	8620.92	5570.58
484.5549_7.26	484.555	7.25812		2757.9	2212.36	1604.76	1864.7	2564.91	1951.28	2176.51	2418.32	2645.86	2437.12	1817.3	2288.2	235.659	450.149	364.983
484.8289_9.51	484.829	9.51206		1715.68	1389.29	850.382	4474.17	1344.41	1018.72	1077.98	1311.93	9412.18	2809.28	1239.95	1385.3	24560.7	17005.7	1317.33
484.8504_1.29	484.85	1.28858		11398	12385.2	11756.8	11881.3	12793.3	12967.8	11387	11982.5	11958.5	12376	11689.8	12132.2	172.814	148.212	0
485.0089_1.28	485.009	1.28198		4541.9	4726.04	3693.01	4853.51	5291.32	4309.31	4790.96	4607.25	5319.45	3962.83	4099.15	3874.65	0	0	0
485.0886_8.36	485.089	8.36455		2648.93	2392.14	2169.39	4982.7	3620.63	3319.57	5011.14	2393.57	6715.84	2996.18	2221.63	2557	261.169	0	277.228
485.3173_0.94	485.317	0.940275		7694.78	7848.27	7288.74	7246.94	10395.2	8396.02	4860.47	9046.7	8535.78	8321.82	7513.23	11075.6	1901.75	895.163	660.087
485.3486_1.28	485.349	1.2817		9448.34	4408.98	12476.5	12028.3	9096.41	7498.94	9269.64	9640.01	7720.09	7457.42	8735.12	9445.4	7746.99	8288.94	7196.21
486.2806_1.01	486.281	1.0119		4834.83	3759.73	3628.44	4697.32	5197.64	4418.1	6055.54	1999.36	4136.3	3543.35	3979.63	3313.04	3017.31	3094.38	1485.97
486.3395_0.93	486.34	0.931333		7460.72	11095.1	8706.48	9914.58	11754.3	9117.17	6785.03	9093.95	10650.1	9258.99	12171.2	11426.2	2423.59	2375.37	1448.94
486.5526_7.26	486.553	7.25878		3089.76	2434.19	2599.88	2360.43	2067.8	2677.21	2326.72	2516.66	3153.73	2956.21	2361.97	2324.07	0	0	108.489
486.817_1.16	486.817	1.16452		3723.64	5822.82	3758.26	6022.8	4510.47	6490.83	3484.17	5338.6	5002.24	3268.47	4077.49	6440.58	352.056	0	0
487.3127_1.21	487.313	1.2128		14481.7	10543.2	13452.5	14323.6	9035.9	14305.9	9250.27	11846.8	14009.4	13671.2	12450.3	14209.4	5251.44	4477.22	2174.1
488.2714_2.65	488.271	2.65013		16547.1	17290	14103.2	18704	22341.1	20520.1	18588.9	16122.2	16777.6	17395.9	16312.4	13195.7	5287.83	5956.19	4619.12
488.2969_1	488.297	0.997675		3517.83	7364.67	3449.51	11010.2	493.369	4315.25	1158.24	7819.04	6703.37	3923.37	4795.98	3761.71	2690.04	3239.76	2704.45
488.3565_0.97	488.357	0.972617		16428.1	18039.3	20838.9	18834.8	15580.2	14708.3	16607.8	18283.4	18221.6	18559.2	17936.7	18771.8	3682.22	3738.48	3041.01
488.5496_7.25	488.55	7.25499		1722.35	1610.07	1432.93	1107	1723.76	1116.79	1822.16	1552.91	1108.04	1622.88	1926.56	1374.64	0	0	0
488.8725_9.2	488.873	9.19615		11271.3	9644.17	12443.9	15983.7	15971.4	23653.8	17629.5	23836	14835.8	9428.92	11812.6	12734.7	4051.23	4331.62	4448.51
489.315_2.15	489.315	2.1489		146342	128779	155875	158442	160047	156941	164289	151631	191607	136573	149546	147756	5828.31	6040.41	4901.87
489.3604_0.97	489.36	0.9727		4365.86	6048.18	5150.11	4505.84	4333.56	5422.21	6084.84	3706.71	4754.02	3856.3	4365.83	4693.79	1827.62	3125.89	581.206
489.416_0.87	489.416	0.873483		3858.97	5158.32	3607.73	5476.04	4199.48	4349.74	3615.56	3465.76	8868.76	2051.04	4344.32	3289.33	5716.67	3687.91	1073.4
489.7904_13.28	489.79	13.2788		2645.84	2099.48	3750.58	2114.37	4653.66	6781.45	6793.91	12066.1	1925.35	4233.02	4232.04	6256.9	300.235	257.318	409.242
489.8167_2.15	489.817	2.14505		71645.9	66863.3	73280.7	69056.6	75179	69581.2	74017.6	71603.6	74252.9	65705.4	71473.4	73712	0	272.108	0
489.8512_1.19	489.851	1.18932		39033.7	42057.2	42896.7	38881.1	43060.3	41316.8	38776.2	41357.1	42480.9	43207.4	44536.8	45146.6	0	0	0
490.2861_5.49	490.286	5.48724		23526.8	24046.6	25777.2	23886.3	24212.1	24656	26477.4	25577.7	21100.9	21581	24326.4	24835.5	3179.97	5125.98	4177.29
490.3177_2.15	490.318	2.14884		25440.4	22318.7	25216.9	30414.5	25723.7	30468.3	29942.3	31260.2	28127	25671	26104.8	29196.4	5477.31	5514.63	4594.2
490.323_1.26	490.323	1.26362		303885	312777	313469	317439	307410	310080	303559	294745	318613	310538	312263	318721	6240.91	5779.82	3607.03
490.3615_1.18	490.361	1.18058		27996	28647	26064.3	30683	25956.8	27340.9	27884.2	23230.9	25818.6	28883.4	26250	28221.6	4384.03	3452.32	1082.9
490.4261_0.86	490.426	0.862883		4407.4	6753.06	2523.39	3802.98	2435.31	2870.45	3424.97	2184.2	3055.15	3115.33	3019.17	3107.07	2183.2	446.949	1015.77
490.7974_13.28	490.797	13.2789		3830.47	1878.63	4425.17	3873.14	5396.47	7078.51	7058.97	12104.7	2875.01	4630.97	6346.07	5595.62	263.974	554.283	177.282
490.8556_1.18	490.856	1.18137		7454.47	9125.44	9319.26	7446.85	8776.59	8486.05	8193.94	8722.01	9662.7	9309.49	8492.63	8621.15	0	0	0
490.871_9.19	490.871	9.19088		6226.17	5278.12	2930.68	1583.89	915.844	3600.31	2797.71	4733.83	3355.22	3450.46	3452.59	4042.39	1321.66	1519.53	1215.32
491.0211_13.51	491.021	13.5076		20841.6	7989.59	19083.3	22004.5	26735.3	18207.9	18382.9	14001.2	25419.4	28872.9	7469.84	19362.6	2836.08	2205.34	3529.9
491.1071_8.36	491.107	8.36467		12445	10666.1	10110.9	12814.8	13403.7	14028.7	15228.6	14742.2	14567.5	9798.36	11515.5	11916.2	220.477	469.418	357.156
491.3324_1.26	491.332	1.26363		72753.4	67205.3	71792.6	73478.7	72388	74232.3	69654.1	77171.8	74658.4	75943.3	72750.2	75188	4657.07	3636.45	2449.32
491.3645_1.15	491.364	1.15099		22562.9	21171.6	16439.9	28703	20166.6	15976.6	19618.2	17681.1	18653.8	19236.2	24701.6	6952.4	5970.02	5234.56	3084.4
491.3958_0.93	491.396	0.9321		27096.7	25050.5	28163.3	26255.9	23880.7	22576.4	17767.6	28720.6	26872.4	26161.3	22225.2	26585.8	5903.37	5051.84	2893.21
491.4363_0.87	491.436	0.872908		4130.52	5480.25	3644.85	4562.63	4467.01	4650.1	5146.57	2961.98	8052.01	3856.29	4238.59	3929.11	5229.46	4474.35	1648.54
491.8585_1.26	491.858	1.26217		17887.2	17954.3	17722.1	17822.8	17588.9	18245.5	18272.3	16480.5	17777.7	17939.6	15594.3	17666.5	192.218	0	0
492.0285_13.52	492.028	13.5211		19952	28204.8	19297.9	17588.8	36224.5	35937.5	31717	13008.8	21392	47797.6	54216.9	36413.1	3244.93	1877.58	8241.61
492.1096_8.39	492.11	8.3854		3147.44	3091.21	2903.22	2362.94	2632.44	3302.85	1980.02	2445.06	1775.53	2747.33	3063.53	2612.34	272.19	134.435	0
492.3435_1.23	492.343	1.23038		37504.5	39578.6	41493.8	35790.6	33512.6	32598.5	29507.4	32977.4	34186.3	42091.8	40302.9	39548.4	5541.09	6042.3	3832.27
492.3899_0.96	492.39	0.9643		100754	97776.1	89804.9	84832.4	99496.1	93161.3	82147.3	80358.1	82464.6	91905.6	91308.7	86503.9	4743.57	3962.9	2123.84
492.849_1.2	492.849	1.20482		13721.4	17701.1	17398.3	12585.4	12179.1	13390.5	11727.1	11536.1	13142.1	16198.6	17232.8	16173.6	0	172.996	0
493.0854_8.36	493.085	8.35637		3660.33	3212.26	3444.5	5731.75	4490.57	4617.08	6643.24	6920.23	6777.98	3389.43	2866.13	3438.64	0	120.877	136.046
493.0918_12.9	493.092	12.9047		1690.4	1365.61	1342.82	1524.48	1467.74	1454.37	928.673	1928.89	145.591	1650.05	1307.12	1891.68	0	646.769	1195.28
493.3802_0.93	493.38	0.9321		63737.8	62856.5	54968.7	60132.4	58940.7	52238.9	50777.3	57720.8	72963.7	73147.6	65262.4	53305.8	4605.83	6190.5	2669.19
493.4526_0.86	493.453	0.8647		4543.97	8484.77	6982.74	6571.76	7929.31	4714.07	3448.55	6921.04	8427.8	5148.44	4481.38	3737.56	4614.07	3728.51	1482.69
494.3793_0.93	494.379	0.93125		1.85689e+07	1.91923e+07	8114.1	1.91387e+07	7986.46	2.16893e+07	2.02227e+07	8680.61	11090.9	1.89865e+07	1.92707e+07	2.02491e+07	4710.6	1767.13	1619.72
494.4071_0.99	494.407	0.989283		2.79932e+07	2.87545e+07	2.79363e+07	2.66773e+07	2.79676e+07	2.81715e+07	2.82312e+07	2.70528e+07	2.81282e+07	2.81529e+07	2.81082e+07	2.80944e+07	41155.7	83184.4	3991.24
494.5649_1.27	494.565	1.26798		4285.68	5456.54	5373.48	4348.36	4823.61	2971.35	6531.72	4419.3	5492.68	4783.75	5371.73	5296.5	0	0	0
494.5919_7.36	494.592	7.35918		2815.63	2285.04	3378.03	2560.85	2000.3	2035.81	2095.56	2035.44	2044.84	2714.03	2381.09	2822.19	171.396	0	116.239
494.8679_14.37	494.868	14.368		2594.98	2426.64	2687.32	2404.86	2158.8	2309.35	3065.16	1484.74	2024.49	1930.73	2562.29	2460.22	1240.07	1878.67	2147.36
495.082_8.36	495.082	8.35651		2165.59	1709.59	1706.69	2299.16	3797.1	2720.24	3343.33	3937.13	4290.56	2041.22	2572.11	1908.74	0	125.922	0
495.3403_1.24	495.34	1.23867		27081.6	26601.6	30739.6	25889.4	29699	31733	28411.7	26327.3	30007	28946.1	31590.7	28464.7	3735.56	4425.22	2069.44
495.4082_0.99	495.408	0.989292		1.03767e+07	1.08075e+07	1.04319e+07	9.53977e+06	1.03559e+07	1.05057e+07	1.05473e+07	9.82824e+06	1.04609e+07	1.05038e+07	1.04779e+07	1.04899e+07	14089.7	24175.2	4716.94
495.4667_0.86	495.467	0.8645		4238.23	2784.29	4122.25	5835.34	3264.31	4164.88	3342.87	3593.8	4583.77	4482.29	4697.17	4179.8	2386.12	3604.92	977.512
495.5689_1.26	495.569	1.2594		1311.79	1803.78	1628.58	2304.44	1782.4	1196.93	2261.59	2012.46	2204.58	2382.34	1759.69	2120.36	0	0	0
495.8424_1.24	495.842	1.23868		15315.9	14202.1	15384.1	14673.2	15135.6	11676.2	15182	15377.8	13068.5	14259.3	12848.5	14349.1	0	207.036	0
496.3235_1.48	496.324	1.48448		14165.2	16158.4	16622.8	16329.5	16748.3	14909.2	15047.5	15499.4	13332.4	15524.7	13875.4	16830.5	2989.73	3494.01	1753.39
496.3443_1.24	496.344	1.23813		5068.86	6218.69	6295.4	7764.05	9035.65	6638.88	6401.33	5342.41	6479.79	5827.66	12387.7	6487.87	5019.89	4593.8	2165.54
496.4122_0.99	496.412	0.9889		1.82966e+06	1.97126e+06	1.84636e+06	1.65749e+06	1.82619e+06	1.84288e+06	1.86923e+06	1.72106e+06	1.82649e+06	1.8589e+06	1.85332e+06	1.84463e+06	6078.96	4898.5	3601.63
496.8249_1.45	496.825	1.45488		6560.84	7366.54	7122.43	7821.68	7522.71	8979.76	7087.84	7174.52	8519.19	6182.99	7140.55	7558.99	0	0	0
497.0801_8.36	497.08	8.35635		1566.53	1191.13	1393.48	2292.84	766.149	2227.34	397.623	2146.32	1351.87	714.278	1042.3	1633.73	0	0	0
497.1972_8.35	497.197	8.35229		1701.4	1442.39	1183.2	2681.79	3680.13	2508.79	1950.99	2117.47	4837.4	2700.39	1603.84	1447.34	241.454	203.332	0
497.2383_1.59	497.238	1.58792		21427	24084.4	21418.6	24379.6	15365.1	14780.4	12737.1	15016.1	22301.3	21004.5	14794.7	17503.9	2976.9	3664.87	1769.19
497.4125_0.99	497.413	0.989108		223969	253980	223619	209643	224724	227157	230781	210824	229641	233344	231426	228158	4448.47	4769.32	3486.94
498.3652_1.18	498.365	1.18053		3.94651e+06	4.07679e+06	4.00106e+06	3.90706e+06	3.95689e+06	3.95972e+06	3.91884e+06	3.92466e+06	4.07856e+06	4.01673e+06	3.95784e+06	4.01722e+06	16001.3	12099.5	8770.7
498.4142_0.99	498.414	0.989267		25058	39717.8	28460.1	25655.9	25462.6	26787.7	25480.9	23078.9	27147.5	23851.6	28205.8	24885.2	3021.93	2697.62	2812.46
498.8668_1.18	498.867	1.18053		2.03771e+06	2.14275e+06	2.08492e+06	2.05418e+06	2.077e+06	2.08948e+06	2.07195e+06	2.02927e+06	2.15883e+06	2.111e+06	2.06949e+06	2.13045e+06	2218.82	5115.83	0
498.9013_9.6	498.901	9.59833		16872	16992.1	15623.6	15715.4	15610.9	15881.6	15497.5	16688.4	16146.1	15004.2	17378.7	15754.7	15331.6	14515.2	16627.7
498.9014_9.08	498.901	9.08303		69900	59898.3	78502.5	67579.7	75692.7	85799.9	90262.3	104172	68390.3	74738.9	74973.2	82756.6	1004.83	221.847	396.332
499.1022_12.9	499.102	12.9047		12012.5	11840.2	11675.8	9259.31	10011	12491.1	11469.8	12244	7890.34	10654.7	12764.5	13048.6	4437.6	6959.7	12213.5
499.3584_0.98	499.358	0.981		252449	238159	226415	18433.6	210702	211489	208840	217264	22263.8	214236	209640	216520	6546.56	7427.77	5495.71
499.8287_14.37	499.829	14.3741		3608.48	4174.93	4378.27	3413.11	3685.12	4288.88	4075.23	4674.59	3923.62	3850.45	4439.96	5201.56	2515.14	3851.48	3640.85
499.869_1.18	499.869	1.18054		163019	164460	160526	161073	160981	165880	157592	155642	164139	160817	160126	161894	0	0	248.946
499.9047_9.08	499.905	9.07975		5949.63	4575.56	7639.92	4393.34	5961.96	6412.1	6558.9	8520.7	5895.77	5244.04	6399.16	5526.28	433.293	1687.68	1420.1
500.1047_12.91	500.105	12.9065		2507.57	2624.63	3015.14	2280.43	2260.09	3042.84	2153.34	2494.17	1470.28	1636.16	2914.71	2008.5	919.27	1401.87	2426.73
500.3451_0.93	500.345	0.931133		7365.64	10087.6	8278.43	7537.42	9616.01	14035.5	11275.6	13340.5	9908.61	9212.36	9444.61	8076.38	2793.15	2436.82	1877.85
500.3707_0.99	500.371	0.989283		70967.9	65697.3	63234.2	77884.6	63783.7	62015.9	61010.4	63854.7	67632.3	65117.2	65584.7	69246.4	3487.01	3448.98	2883.02
500.84_9.51	500.84	9.51203		1063.8	463.563	1206.65	3968.95	1402.64	1397.03	1310.89	1080.85	9206.2	2443.48	1295.26	608.835	28187.8	17242.7	1427.1
500.8647_1.18	500.865	1.18054		7198.52	8297.97	7710.59	8187.74	7446.14	6654.13	7176.35	6496.53	6603.68	6483.79	7273.21	6199.88	0	0	0
500.906_9.09	500.906	9.08524		1946.88	1381.88	1336.32	2611.89	1579.22	1809.22	2268.83	2853.67	2025.98	1608.81	2039.18	3065.93	427.43	0	0
501.1986_9.6	501.199	9.59977		8592.58	8451.64	24561	14960	10796.7	11810.2	10382	15357.2	16874.2	13835.2	8878.71	8569.3	20253.3	16775	10334.8
501.1991_8.36	501.199	8.36467		7104.85	5765.56	6649	10442.5	10783.2	7998.58	8955.69	8440.21	15284.7	8398.88	7190.11	6457.7	1835.97	1350.45	1184.41
501.3684_0.98	501.368	0.982708		15483.4	13841.2	12992.7	22845	13066.2	12724.9	12455.7	14501.4	13425.7	13510.7	13880.4	13914	2093.06	4583.65	1031.95
501.8269_14.37	501.827	14.3682		2789.63	2149.03	3035.69	2711.48	3167.91	2947.12	2710.01	2337.32	3387.01	3123	2954.86	2854.06	2328.58	2956.83	2420.83
502.2009_9.6	502.201	9.59977		2635.64	2736.22	2493.07	3785.45	3591.14	2574.83	2315.77	2340.73	4129.31	6697.86	2186.67	3130.91	5610.47	5647	3313.53
502.3222_0.94	502.322	0.94065		5368.02	3434.98	4174.96	11702.5	73143.2	1949.12	4056.07	7859.24	7922.06	3021.64	3013.38	5075.01	2665.53	2193.48	1807.15
502.3719_0.97	502.372	0.972625		4171.84	6766.47	4690.89	4902.58	3709.74	5375.66	3226.98	3930.36	3195.35	5453.1	4219.16	4756.68	1533.25	2474.57	806.321
502.8149_1.25	502.815	1.25049		9367.27	8236.53	10236.5	9390.62	10043.9	9279.1	9620.27	8983.88	8796.18	8740.26	10725.7	9659.94	0	157.024	0
503.1085_0.86	503.109	0.856175		3622.07	3738.38	5546.48	2174.38	5963.07	12134.6	13817	2630.88	10491.7	3358.31	6394.88	6145.72	4394.15	3516.12	131.758
503.3065_1.09	503.307	1.08837		141667	145515	134543	133614	160759	149767	138111	120988	126991	154156	145197	133318	4698.96	5185.94	3692.34
503.3075_1.61	503.307	1.6129		295487	474187	297040	524679	250937	260388	242384	243784	295467	457413	530320	280500	4890.38	4718.73	4521.25
503.3924_1.26	503.392	1.2554		7357.74	5749.48	6294.68	8593.73	5249.96	4412.77	5294.39	4875.9	5301.1	6897.6	5151.24	5627.46	4408.66	3724.43	1006.82
503.4336_0.87	503.434	0.872875		4938.9	4927.72	4666.8	7166.8	3901	3319.93	3425.33	3646.92	8846.99	4959.92	2882.52	3161.72	6271.02	4205.48	655.057
504.1093_0.86	504.109	0.855983		2163.19	1242.36	2434.36	898.768	2703.22	5119.88	5188.87	1154.93	5541.84	2856.96	2936.42	4517.13	2227.62	264.282	0
504.3113_1.61	504.311	1.6129		72707.9	114093	75744.6	105604	63529.6	60227.1	61415.9	57239.7	110536	72375.1	72306.6	72931.9	4154.09	4790.25	2787.1
504.3191_8.36	504.319	8.35637		3433.1	3247.22	3448.61	6069.28	6900.26	5708.15	8985.81	9078.12	8805.52	4236.73	4141.74	3289.18	2015	1585.4	1631.85
504.324_0.96	504.324	0.956		41923.7	9685.23	38210.5	35652.1	16625	8556.99	11206.4	36607.8	13353.7	4970.88	40850.1	8268.26	3387.55	2493.57	1846.46
504.338_1.21	504.338	1.21383		158150	165080	164138	165168	162549	161410	163364	160257	166990	165788	163379	170989	6352.71	4621.77	4039.87
505.1074_0.86	505.107	0.856258		1859.19	1680.16	3577.63	748.695	2362.53	4489.24	6650.77	876.897	3910.46	1882.25	1859.61	4697.31	2184.56	1373.9	125.076
505.3134_1.63	505.313	1.6295		24666.4	26080.9	25987.7	25190.4	14571.8	14132.9	15674.4	13533.9	17449.5	26902.2	17023.3	15733.8	3146.04	3270.05	2016.25
505.3417_1.21	505.342	1.21377		44799.9	45338	42282.7	45839.9	43878.4	42619.4	42685.6	42105.5	44114.5	43034.1	45494	43207.9	9434.5	9715.99	4133.64
505.411_0.94	505.411	0.939817		99538.8	96271.8	79965	119173	100569	83003.5	70338.9	85155.2	172619	107696	82928.5	77983.7	5007.78	7984.45	3776.62
506.1061_0.85	506.106	0.854767		519.612	160.953	1507.71	263.101	1272.43	1556.01	1376.15	419.804	1343.31	839.617	719.889	2066.69	0	135.977	0
506.317_2.29	506.317	2.2855		36707.8	35533.7	40829.3	38410.4	43391.2	30317	51950.3	32091.6	33556.1	33556.3	33155.9	34828.6	4240.47	2297.15	3246.67
506.3608_1.29	506.361	1.28793		38774.5	39314.7	35421.7	24951.4	35913.8	36172.2	29742.3	34382.8	27163.3	33975.9	34632.3	25931.5	5361.9	6094.38	3049.39
506.4141_0.94	506.414	0.940308		31660.6	26054.3	28791	41064	32574.7	28465.9	24028.5	28388.9	56156.5	42695.7	30484.3	25875.9	3866.9	2143.38	1653.41
506.4194_18.77	506.419	18.773		8352.13	9249.25	8885.39	11369.5	10762.6	10737.2	8708.73	8790.43	7735.48	11437.4	10821.8	9114.87	10462.9	8405.69	8620.71
506.8635_1.29	506.863	1.28862		12745.5	12188	14229.5	13651.7	13562.6	12191.1	15728.3	12482	12603.9	13706.7	13560.7	14273.6	0	139.216	0
507.3635_1.28	507.364	1.27964		9963.97	8274.05	7675.69	11989.4	7544.02	8925	8599.65	7741.79	5576.24	7502.11	12890.1	7337.22	3882.36	4570.58	2278.82
507.3996_9.92	507.4	9.92367		5723.85	4734.61	2754.8	6700.16	4788.14	3417.97	3145.3	4763.37	8560.83	5589.52	5608.66	5121.88	677.422	656.862	1148.77
507.4029_0.94	507.403	0.939383		10358.1	9332.42	7252.6	8203.77	10040.6	7001.53	5468.31	9413.98	11892.4	8369.2	7543.97	9048.56	1960.48	1973.75	1054.84
507.4718_0.86	507.472	0.864492		6150.82	6212.11	4933.74	6489.84	4080.52	5240.32	5035.48	4625.76	7943.01	5426.69	4680.89	5963.52	4655.6	3098.21	2396.14
508.0031_14.9	508.003	14.9002		57157.8	28941.7	52879.5	41496.4	48057.7	26809.3	54763.7	49039.9	38458.7	52785.7	57784.4	60419.8	2357.38	1193.5	1444.34
508.297_1.66	508.297	1.66212		17579.3	15822.2	17609.8	12763.8	15669.2	16804.5	16025	8346.86	17490.3	19029.8	21802.2	22186.8	3498.37	4327.41	2539.08
508.3843_1.28	508.384	1.28029		125732	133153	124817	126558	126478	121629	77975.6	121888	128464	125219	126446	133405	4451.87	5148.41	2903.95
508.4209_0.93	508.421	0.931067		201390	213849	166017	131775	194297	172829	131567	148496	192609	165517	163403	153051	3351.52	2580	1340.17
508.5813_1.25	508.581	1.2485		33298.2	35999.1	34313.3	31752.7	36520.7	26473.3	54991.4	28394.5	39698	36011.4	36937.5	33063.7	0	0	0
508.8321_1.19	508.832	1.18887		4245.09	6075.49	5199.55	6200.3	6546.64	5998.82	4450.5	3730.36	2915.2	5880.49	6260.55	5598.46	0	0	0
509.0055_14.9	509.005	14.9002		6560.31	3396.48	6959.7	6128.76	6231.98	4003.11	7521.72	5393.61	4867.84	5865.51	8292.51	8838.9	127.508	110.103	597.986
509.3871_1.28	509.387	1.27966		47293.4	40909.3	40331.4	43846.1	24573.8	25298.4	31268.6	22835.5	41741.7	39467.2	41865.7	40609	7961.31	8087.24	4764.39
509.4255_0.92	509.425	0.922842		57846.4	64613.4	44379.8	43514.8	58247.3	58242.8	39930.4	55369.6	59431.3	48041.1	58616.7	46219.3	4071.6	2939.49	2042.9
509.5171_0.89	509.517	0.8894		8073.78	9867.75	7738.28	8926.9	8822.37	9476.03	6154.78	7988.16	11633.6	9101.84	8845.78	8564.96	2608.41	968.27	398.799
509.5846_1.25	509.585	1.2485		11606.8	13200	14287.4	12191.4	14498.5	9812.64	20167.4	10804.5	14389.5	14563.4	13689.8	14149.4	0	144.472	0
510.0068_14.9	510.007	14.9002		1864.32	792.202	1598.34	1426.54	1365.81	820.933	1574.32	1745.09	673.402	1485.29	1731.59	2317.52	0	0	0
510.3901_14.38	510.39	14.3763		2909.2	2477.05	2992.24	2976.72	3173.29	2143.5	2567.41	2959.63	3006.23	2454.78	2940.57	2153.58	573.157	445.309	439.475
510.4326_0.95	510.433	0.948375		14058.8	72237.5	9999.93	12455.1	22114	13856.8	11535.6	21513	11424.3	9732.63	16895.6	10802.9	2217.98	2240.37	1734.54
510.4891_0.92	510.489	0.923117		5010.58	3558	2706.7	4809.63	3490.12	3586.11	3227.44	3646.55	4735.23	4144.58	4896.28	2212.12	3431.02	4111.52	829.947
510.561_0.86	510.561	0.855983		1189.08	876.463	2040.07	1098.37	1237.12	1699.09	2366.47	1184.56	1685.72	1095.35	1211.46	1350.2	0	0	0
510.5878_1.25	510.588	1.2485		2600.47	2556.59	3034.39	1446.93	2756.42	1654.73	3947.78	2240.39	3534.09	2083.37	2599.92	2591.45	0	0	0
511.3282_2.37	511.328	2.36957		105902	103580	96056.7	86143	84155.4	93580.3	85038.9	95583.5	157081	100742	98965.2	95963.3	3988.95	4113.75	3381.78
511.408_0.97	511.408	0.972767		5082.04	19636.7	5509.59	5140.42	6002.33	5443.95	5264.39	3766.41	4389.54	7696.72	5070.19	5023.97	2451.92	2526.64	1619.46
511.4769_12.94	511.477	12.9439		3765.44	5060.18	5129.9	9563.68	5391.61	3858.01	3160.16	7458.39	2868.94	8220.33	4180.18	8629.82	2974.76	2993.98	8851.92
511.8297_2.37	511.83	2.36893		44584.3	55478.2	40809.7	42257.7	41856.1	45998.5	42225.4	46857.7	75010.8	48396.9	45777.8	49576.5	146.031	0	443.657
511.8647_1.21	511.865	1.21378		27394.1	29190.4	27490.2	25930.8	23821.6	26507.4	27329.6	24511.7	26571.4	27762.5	27512.1	29426.9	0	0	0
512.2068_8.36	512.207	8.35642		1998.94	1920.63	1531.39	3504.73	3110.65	2994.99	3901	2477.2	7102	2161.3	2359.21	1853.06	112.699	0	0
512.3314_2.37	512.331	2.36832		16263.5	28317.3	17736	18258.1	14061.5	15958	14018.6	15648.5	18736	18614.1	15865.4	17014.3	2333.04	2421.5	1747.9
512.3691_1.21	512.369	1.206		20778.1	22401.5	20222.7	19065.3	21117.6	21471.2	22099.9	18828.2	25161.4	20801.6	21037.9	20897.5	7555.17	6965.42	5138.45
512.4129_1	512.413	0.9974		10340.8	84568.9	7256.04	16415.4	6363.4	6690.11	4381.1	9170.48	1986.73	6572.92	7678.26	8095.03	3561.68	3786.8	2761.6
512.5028_1.3	512.503	1.2987		12390.5	13576.5	13038.6	17323.1	19393.6	12418.7	24603.6	22003.9	13270.3	11207.2	13023.6	19527.8	8413.33	8569.06	6959.14
512.78_13.3	512.78	13.2955		4911.16	5792.83	7919.09	6188.42	8073.64	9183.32	11079	11978.3	4426.46	5221.85	8550.82	9721.14	796.48	842.136	470.736
512.8688_1.21	512.869	1.20547		7809.2	8079.34	8237.01	7785.83	6932.31	7676.5	6793.11	7366.31	8298.72	6152.87	8186.33	7937.73	316.636	0	0
513.3701_1.26	513.37	1.26369		32805.6	28500.1	31706.9	32520	31910.7	32218.9	30238.7	30834.8	29318.2	29023.4	27169.1	41011.7	6405.51	6537.94	7108.71
513.5057_1.3	513.506	1.30305		6844.74	5246.29	4140.81	4248.37	4364.04	4264.62	10096.3	5319.8	4690.17	4337.18	6191.72	3952.64	2240.62	2317.77	3000.81
513.8714_1.26	513.871	1.2643		16134.7	15833	17507.4	16939.4	14459.8	16929.9	14262.6	15552.3	14681.4	14649.5	15636.8	16407.3	0	0	0
514.1724_2.45	514.172	2.44912		41349.6	12558.7	74274.8	23363.6	64426.2	69778	6544.04	74411.7	59154.4	69371.4	69808.3	75173.6	1763.16	2200.71	1531.42
514.3126_1	514.313	0.9976		28026.1	5755.48	30334.2	93508.3	15550.9	4053.66	5159.8	72583.8	51912.6	38184.8	34802	30639.8	12706.8	12131.3	9473.21
514.3629_1.22	514.363	1.22133		31219.7	47526.7	48122.7	25931.5	32803.1	26124.9	21203.5	18665.1	25457.8	32630.5	33619.2	40889	10931.3	10864.5	9091.63
514.5599_7.33	514.56	7.33379		1917.86	2323.36	1631.24	2485.97	1646.9	1713.15	1290.47	1159.32	1898.2	2259.43	1655.33	2532.89	101.936	124.656	0
[truncated: 2,012 more rows]
