# Supplementary material for: FMO rewires metabolism to promote longevity through tryptophan and one carbon metabolism in C. elegans
Source: Nat Commun. 2023 Feb 2;14:562. doi: 10.1038/s41467-023-36181-0 (PMC9894935; doi:10.1038/s41467-023-36181-0)
Supplement: Supplementary file 11 — Source Data [file 41467_2023_36181_MOESM11_ESM.xlsx]

## Sheet: Fig 1A-1C, STable 1
m/z	71.0146	75.0092	84.0457	85.0297	87.0091	88.0407	88.0407	98.0608	102.056	102.057	103.03	104.035	110.072	110.072	111.008	114.056	116.035	116.071	118.05	124.015	128.035	129.02	130.087	131.045	132.029	133.01	133.053	134.046	140.011	144.049	145.061	145.093	146.045	146.047	146.063	147.028	147.065	148.044	148.06	150.002	150.041	151.025	152.081	153.067	154.015	154.026	154.061	154.061	156.008
RT	12.0632	2.03957	7.3532	14.6176	14.5714	10.4454	5.39548	10.5673	10.5314	5.10832	12.0384	6.81134	8.87161	7.92903	14.5794	4.87908	7.33323	4.69854	6.34135	11.2067	7.18452	14.6286	4.04317	6.99445	10.4065	12.0631	7.19572	17.5203	11.2783	17.546	6.39392	5.01256	10.5314	7.36038	6.36035	12.0764	7.14182	5.04747	2.69022	2.52694	4.7658	9.68788	7.94915	5.06432	10.39	5.77477	7.27711	8.89517	10.125
FMO-2 OE	97564.7	85375.7	56607.2	91332.7	226118	342685	7.48398e+06	46593.3	2.19551e+06	1.17424e+06	90744.3	1.03243e+06	595773	262240	547332	1.43005e+06	137794	5.96088e+06	2.1411e+06	510227	1.50984e+06	109446	2.23466e+07	1.10729e+06	529687	958165	35497.4	360566	94418	169390	6.11089e+06	1.67675e+06	4.34346e+06	443699	389108	458059	109055	104947	2700.38	0	389535	298279	140470	24802.1	382222	36580	1.69146e+06	415233	288285
FMO-2 OE	98139.4	41374.1	61354.2	349540	280709	343006	7.7075e+06	53680.1	2.26712e+06	1.16029e+06	77158.2	998225	542708	255990	774297	1.34459e+06	150869	6.06834e+06	1.95769e+06	582044	1.42148e+06	220620	2.22581e+07	1.05302e+06	595906	882542	56914.8	328514	104653	108042	5.7025e+06	1.62221e+06	4.63932e+06	549173	346693	427619	111656	100365	3455.69	1.08977e+06	487538	314810	136532	34917.1	406021	11203.8	1.82256e+06	376798	300844
FMO-2 OE	117319	119246	69384.1	321555	251631	342579	7.40704e+06	47285.4	2.15869e+06	1.11727e+06	94550.4	958684	553371	231266	678818	1.38575e+06	175611	5.93043e+06	2.00566e+06	459270	1.64151e+06	210470	2.13161e+07	1.05105e+06	564647	1.05704e+06	70106	289284	104785	132598	5.34776e+06	1.54782e+06	4.44167e+06	630543	335420	524222	113629	88092.7	12.0996	0	312472	207280	144607	16390.9	407103	32643.5	2.25352e+06	370538	268134
FMO-2 KO	63854.5	247805	66551.8	114518	166840	147286	3.26665e+06	61480.3	950484	786556	80259.8	474311	441766	190223	388405	963182	180185	4.09731e+06	1.312e+06	225153	806760	55875.3	1.11191e+07	985612	229070	614533	39948.4	8128.09	71246.2	1668.5	5.00456e+06	1.26218e+06	2.01346e+06	609845	334191	424524	83959.3	37143.4	171210	25149.8	207066	67212.4	98116.9	9393.94	178822	102596	1.46179e+06	294464	128895
FMO-2 KO	65949.1	281500	33546.7	173405	123869	94280.6	2.6865e+06	42576.6	817692	626525	59737.9	420022	337132	272043	345138	1.01407e+06	114863	2.99076e+06	953391	151619	577201	52198	7.23002e+06	1.32848e+06	206608	599770	80273.1	132515	59516.4	177934	3.81963e+06	981137	1.74956e+06	459201	250239	320340	61379.2	24594.7	130437	10685.7	113797	22776	142673	16659.3	154808	142202	1.57165e+06	197767	122060
FMO-2 KO	61561.3	210544	32704.7	119719	163897	110812	2.5582e+06	43799.8	713804	619258	45152.4	366385	286709	168900	349013	855557	94765.1	2.73008e+06	957134	218572	376113	92980.6	6.35225e+06	1.00317e+06	190161	534356	51853.4	12854.3	55283.6	5484.93	3.47423e+06	903211	1.54067e+06	375245	228441	286136	61350.6	23432.5	145816	18294.3	229419	58814.7	90623.4	21629	149318	148557	1.2087e+06	184976	91262.6
Wild type	57083.2	116881	61041	202873	188202	163816	5.14566e+06	78782.2	1.03421e+06	459502	20545.4	616586	293129	167301	474111	994722	151778	2.9708e+06	1.54453e+06	406531	482906	137026	1.10945e+07	1.32439e+06	280671	504435	80833.3	187023	95258.6	132824	6.88219e+06	1.19112e+06	2.16241e+06	687300	454554	95595.9	110135	56074.7	139010	38373.8	453753	244898	98820.3	40759.9	231697	63108.6	1.34013e+06	209977	175541
Wild type	41288.7	122182	58903.5	222017	173498	141456	4.12848e+06	56433.2	863270	355606	16558.5	496736	410436	244280	484469	748897	137842	2.12363e+06	1.1634e+06	341006	371269	151281	7.08635e+06	922795	251856	405787	126024	175866	71798.2	156658	5.49866e+06	937941	1.84846e+06	558673	350673	109859	86403.4	40633.4	126784	23335.7	341191	298788	112263	35608	167766	83535	1.19669e+06	279128	145326
Wild type	82880.7	65915	91298.4	340680	374385	236437	6.42215e+06	103928	1.35342e+06	623693	35103.8	816291	477640	206888	935987	1.37603e+06	193892	3.98964e+06	2.05803e+06	477800	662404	217602	1.64592e+07	1.35424e+06	371357	760538	77795.6	14097.5	108985	3507.6	7.91467e+06	1.47601e+06	2.8377e+06	883755	509591	149971	126076	77969.6	150306	33902.8	592241	433283	110684	27023.5	273840	46458	1.86507e+06	323823	204610
[truncated: 206 more columns]

## Sheet: Fig 1D, 3C, SFig 1, STable 2
Label	Samples	Biotin	Pantothenic acid	Nicotinic acid	Choline	Riboflavin	Betaine	Thiamine	Methionine	Pyridoxal 5'-phosphate	Folic acid	Dihydrofolic acid	Serine	5-methyltetrahydrofolate	S-adenosyl-homocysteine	Methylcobalamin	Homocysteine	S-adenosyl-methionine	Cystathionine	Cystine
WT	WT1	161.652	2594.03	161.255	15947.9	118.908	162321	19622.4	46.8249	1827.73	41.5696	1.86409	15282.4	11.3695	3028.65	21.7444	2276.04	1083.49	12565	63.1187
WT	WT2	277.506	2075.67	675.731	19169.4	16.0286	135114	4828.07	67.0267	81.9323	109.286	20.2144	76437.3	44.5919	1457.92	44.7982	547.139	429.695	10039.4	29.2632
WT	WT3	68.3963	1772.92	365.238	42532.2	12.3546	117995	5847.78	61.9986	187.551	46.1823	5.44527	8456.65	14.2476	1337.23	15.6806	653.351	220.717	15861.5	97.445
WT	WT4	995.143	9688.78	975.364	108120	124.974	619814	6834.37	2419.71	62.3518	206.704	123.272	65378.9	46.8767	6164.12	59.6042	5161.32	2172.03	35429.3	897.203
WT	WT5	1159.05	12699.5	1486.15	67733.4	104.696	692489	4998.59	1260.8	34.689	22.6117	22.2449	37114.2	64.0001	4664.99	27.6912	3155.39	2838.4	24653.2	1265.51
WT	WT6	1123.05	13008.5	919.84	182041	183.736	724529	7639.88	868.511	24.7876	13.3513	45.6628	35938.7	12.78	5223.23	29.2628	5379.5	1733.7	39644.5	560.553
WT	WT7	971.836	13524.7	1016.91	136696	63.7182	716707	7300.55	1985.16	71.2088	44.4478	35.4257	65363.4	195.432	10835.5	52.9011	5582.87	2804.16	47179.5	1236.53
FMO-2 OE	OE1	83.8099	1006.7	201.174	10584.6	53.9882	93099.9	5423.67	35.8112	205.558	47.9613	46.3102	15464.1	17.658	1239.24	17.5941	915.755	181.381	11480	59.1605
FMO-2 OE	OE2	24.1636	704.104	139.407	56269.5	16.6699	104553	7552.48	184.499	1234.14	86.2013	1.53032	12990.7	13.2491	1398.86	38.7267	974.089	179.07	13638.7	245.661
FMO-2 OE	OE3	123.4	1362.48	126.383	65839	67.6615	106293	10368.6	122.755	1098.4	88.3106	1.36074	40377.9	31.4693	3607.24	15.0722	1990.56	184.589	15920.1	279.727
FMO-2 OE	OE4	809.853	8973.07	1045.83	67905.7	18.3865	540883	4167.17	657.559	68.6926	27.1254	28.0052	47091.8	28.7535	4505.3	118.467	7767.46	1583.46	58450.2	221.288
FMO-2 OE	OE5	823.663	7375.16	1579.52	144067	20.8118	597675	3643.55	1208.91	132.08	49.6748	16.8932	49676.6	200.498	6478.65	15.5843	6227.21	1241.1	40029.2	267.979
FMO-2 OE	OE6	1203.91	19891.4	1472.74	330986	152.317	1.36105e+06	5138.75	1312.73	163.508	48.2476	117.749	96223.8	116.644	13461.8	39.735	7950.29	2088.25	60259.4	136.471
FMO-2 OE	OE7	852.298	9088.55	996.397	154707	51.7049	504452	4725	785.215	25.0302	61.2714	4.27304	41110.6	134.362	6325.72	19.2816	5717.06	1012.76	52007.7	368.213
FMO-2 KO	KO1	58.2091	1336.1	999.322	8582.72	13.6902	89921.8	6579.45	32.1851	100.605	98.4751	1.8013	13111.1	12.94	1247.71	3.69907	803.677	462.667	7298.53	69.1356
FMO-2 KO	KO2	136.646	1292.85	224.59	45872.2	27.412	126322	4697.66	6.53404	170.961	67.4068	0.311719	11243.2	1.77386	1400.74	0.166731	406.888	347.581	17513.6	38.299
FMO-2 KO	KO3	106.813	1598.63	781.215	52099.8	74.5672	125589	5896.73	15.408	395.652	21.246	25.9925	10173.1	24.2738	1196.32	44.5227	774.395	498.037	12208	16.0276
FMO-2 KO	KO4	977.429	10401.5	1333.04	96512.6	112.788	627556	8257.65	729.849	41.4202	13.9716	66.4219	46470.6	74.5127	6629.54	62.4108	9151.66	2199.88	67248.9	241.305
FMO-2 KO	KO5	955.805	13263.1	1705.16	127925	104.568	564344	8373.01	1062.42	119.785	36.7998	31.6084	59716.2	156.68	15078.6	34.0699	5762.49	2727.59	41702.3	242.252
FMO-2 KO	KO6	1355.47	15179.8	917.672	170997	133.057	587027	7102.38	756.398	12.1278	12.2748	137.397	44949.3	187.071	8400.64	294.175	6600.25	3787.65	48720.6	334.109
FMO-2 KO	KO7	594.752	17577.1	2341.48	69879	106.48	597049	9203.83	1097.49	130.816	42.982	213.162	64393.8	190.82	11131.1	59.467	3793.08	3116.49	30518.2	892.001

## Sheet: Fig 2B
% alh-3 n2 [137]			n2 = wild type
#days	dead		c9 = FMO-2 OE
0	0		fmo-2 = FMO-2 KO
10	0		[n] = sample size
12	0
14	0
17	2
19	1
21	4
25	7
26	13
28	8
31	20
33	40
35	23
39	16
42	2
46	1
49	0
53	0
56	0
59	0
63	0
% alh-3 c9 [129]
#days	dead
0	0
10	0
12	0
14	0
17	1
19	0
21	0
25	7
26	12
28	7
31	14
33	17
35	28
39	27
42	13
46	3
49	0
53	0
56	0
59	0
63	0
% alh-3 fmo-2 [129]
#days	dead
0	0
10	0
12	1
14	0
17	0
19	1
21	3
25	9
26	16
28	12
31	26
33	29
35	25
39	6
42	0
46	1
49	0
53	0
56	0
59	0
63	0
% ev n2 [139]
#days	dead
0	0
10	0
12	0
14	0
17	1
19	4
21	0
25	16
26	7
28	16
31	23
33	22
35	29
39	17
42	4
46	0
49	0
53	0
56	0
59	0
63	0
% ev c9 [134]
#days	dead
0	0
10	0
12	1
14	0
17	0
19	0
21	1
25	1
26	4
28	2
31	8
33	16
35	24
39	43
42	24
46	7
49	3
53	0
56	0
59	0
63	0
% ev ko [116]
#days	dead
0	0
10	0
12	0
14	1
17	2
19	2
21	5
25	7
26	5
28	15
31	33
33	27
35	11
39	4
42	3
46	0
49	1
53	0
56	0
59	0
63	0

## Sheet: Fig 2C
% atic-1 n2 [108]			n2 = wild type
#days	dead		c9 = FMO-2 OE
0	0		fmo-2 = FMO-2 KO
11	0		[n] = sample size
16	4
19	9
23	10
26	5
29	11
33	18
37	32
42	12
44	5
47	2
50	0
% atic-1 c9 [117]
#days	dead
0	0
11	0
16	9
19	11
23	16
26	4
29	7
33	32
37	22
42	11
44	4
47	1
50	0
% atic-1 fmo-2 [112]
#days	dead
0	0
11	0
16	2
19	5
23	2
26	10
29	16
33	26
37	32
42	16
44	3
47	0
50	0
% ev n2 [122]
#days	dead
0	0
11	0
16	2
19	2
23	11
26	16
29	21
33	27
37	31
42	7
44	5
47	0
50	0
% ev c9 [119]
#days	dead
0	0
11	0
16	0
19	1
23	1
26	3
29	8
33	19
37	33
42	23
44	22
47	7
50	2
% ev fmo-2 [114]
#days	dead
0	0
11	0
16	1
19	3
23	4
26	11
29	19
33	30
37	35
42	9
44	2
47	0
50	0

## Sheet: Fig 2D
% N2 sams-1 [151]			n2 = wild type
#days	dead		c9 = FMO-2 OE
0	0		fmo-2 = FMO-2 KO
11	0		[n] = sample size
13	0
16	1
18	0
21	0
23	1
25	0
27	2
29	10
31	16
33	27
35	34
37	26
39	9
41	14
43	7
46	2
48	2
% C9 sams-1 [146]
#days	dead
0	0
11	0
13	0
16	1
18	0
21	1
23	1
25	6
27	6
29	9
31	20
33	16
35	20
37	27
39	16
41	14
43	5
46	3
48	1
% fmo-2 sams-1 [135]
#days	dead
0	0
11	0
13	1
16	1
18	2
21	4
23	7
25	5
27	5
29	17
31	27
33	21
35	20
37	16
39	4
41	4
43	1
46	0
48	0
% N2 ev [132]
#days	dead
0	0
11	0
13	0
16	0
18	6
21	4
23	8
25	25
27	35
29	28
31	15
33	9
35	2
37	0
39	0
41	0
43	0
46	0
48	0
% c9 ev [145]
#days	dead
0	0
11	0
13	0
16	0
18	1
21	3
23	7
25	6
27	9
29	13
31	25
33	21
35	19
37	17
39	13
41	8
43	2
46	1
48	0
% fmo-2 ev [134]
#days	dead
0	0
11	0
13	0
16	0
18	2
21	6
23	14
25	22
27	37
29	36
31	8
33	4
35	5
37	0
39	0
41	0
43	0
46	0
48	0

## Sheet: Fig 2E
% mel-32 n2 [130]			n2 = wild type
#days	dead		c9 = FMO-2 OE
0	0		fmo-2 = FMO-2 KO
10	0		[n] = sample size
12	1
14	1
18	4
20	9
21	5
25	18
27	22
29	36
32	21
34	10
36	3
38	0
40	0
42	0
46	0
% mel-32 c9 [63]
#days	dead
0	0
10	0
12	0
14	0
18	1
20	1
21	0
25	1
27	1
29	6
32	4
34	8
36	16
38	8
40	3
42	8
46	6
% mel-32 fmo-2 [129]
#days	dead
0	0
10	0
12	2
14	3
18	7
20	8
21	6
25	33
27	18
29	32
32	8
34	7
36	4
38	1
40	0
42	0
46	0
% ev n2 [123]
#days	dead
0	0
10	0
12	1
14	0
18	7
20	12
21	8
25	19
27	9
29	30
32	18
34	10
36	9
38	0
40	0
42	0
46	0
% ev c9 [130]
#days	dead
0	0
10	0
12	0
14	0
18	6
20	4
21	4
25	9
27	7
29	14
32	7
34	15
36	34
38	10
40	8
42	5
46	7
% ev fmo-2 [140]
#days	dead
0	0
10	0
12	3
14	1
18	7
20	8
21	10
25	22
27	20
29	38
32	10
34	16
36	5
38	0
40	0
42	0
46	0

## Sheet: Fig 2F
% cth-2 n2 [157]			n2 = wild type
#days	dead		c9 = FMO-2 OE
0	0		fmo-2 = FMO-2 KO
10	0		[n] = sample size
12	1
14	1
17	3
19	3
21	4
25	27
26	40
28	29
31	38
33	9
35	2
39	0
42	0
46	0
49	0
53	0
56	0
59	0
63	0
% cth-2 c9 [144]
#days	dead
0	0
10	0
12	0
14	0
17	0
19	2
21	5
25	10
26	16
28	10
31	24
33	21
35	28
39	19
42	6
46	1
49	1
53	0
56	1
59	0
63	0
% cth-2 ko [109]
#days	dead
0	0
10	0
12	0
14	0
17	8
19	4
21	3
25	28
26	25
28	4
31	22
33	10
35	5
39	0
42	0
46	0
49	0
53	0
56	0
59	0
63	0
% ev n2 [139]
#days	dead
0	0
10	0
12	0
14	0
17	1
19	4
21	0
25	16
26	7
28	16
31	23
33	22
35	29
39	17
42	4
46	0
49	0
53	0
56	0
59	0
63	0
% ev c9 [134]
#days	dead
0	0
10	0
12	1
14	0
17	0
19	0
21	1
25	1
26	4
28	2
31	8
33	16
35	24
39	43
42	24
46	7
49	3
53	0
56	0
59	0
63	0
% ev ko [116]
#days	dead
0	0
10	0
12	0
14	1
17	2
19	2
21	5
25	7
26	5
28	15
31	33
33	27
35	11
39	4
42	3
46	0
49	1
53	0
56	0
59	0
63	0

## Sheet: Fig 2G
% mtrr-1 n2 [109]			n2 = wild type
#days	dead		c9 = FMO-2 OE
0	0		fmo-2 = FMO-2 KO
11	0		[n] = sample size
16	0
19	1
23	6
26	5
30	34
33	27
37	36
40	0
44	0
47	0
50	0
% mtrr-1 fmo-2 [117]
#days	dead
0	0
11	0
16	0
19	1
23	7
26	20
30	33
33	28
37	25
40	1
44	2
47	0
50	0
% mtrr-1 c9 [114]
#days	dead
0	0
11	0
16	0
19	4
23	3
26	2
30	12
33	20
37	35
40	31
44	6
47	1
50	0
% ev n2 [104]
#days	dead
0	0
11	0
16	1
19	1
23	9
26	10
30	24
33	28
37	24
40	7
44	0
47	0
50	0
% ev fmo-2 [110]
#days	dead
0	0
11	0
16	0
19	3
23	8
26	11
30	33
33	27
37	27
40	1
44	0
47	0
50	0
% ev c9 [118]
#days	dead
0	0
11	0
16	0
19	0
23	5
26	6
30	12
33	18
37	29
40	35
44	10
47	3
50	0

## Sheet: Fig 2H
% y106 n2 [149]			N2 = wild type
#days	dead		c9 = FMO-2 OE
0	0		fmo-2 = FMO-2 KO
10	0		y106 = Y106G6E.4
13	0		[n] = sample size
14	0
17	5
19	14
21	9
24	24
26	9
28	13
31	46
33	23
35	6
38	0
40	0
42	0
% y106 c9 [131]
#days	dead
0	0
10	0
13	0
14	2
17	1
19	10
21	14
24	13
26	12
28	5
31	14
33	25
35	17
38	11
40	6
42	1
% y106 fmo-2 [69]
#days	dead
0	0
10	0
13	0
14	3
17	0
19	3
21	3
24	7
26	12
28	9
31	15
33	9
35	5
38	3
40	0
42	0
% ev n2 [127]
#days	dead
0	0
10	0
13	2
14	0
17	4
19	9
21	4
24	9
26	25
28	21
31	26
33	17
35	7
38	3
40	0
42	0
% ev c9 [128]
#days	dead
0	0
10	0
13	3
14	1
17	4
19	6
21	5
24	8
26	8
28	8
31	26
33	22
35	13
38	12
40	8
42	4
% ev fmo-2 [128]
#days	dead
0	0
10	0
13	6
14	1
17	7
19	6
21	10
24	13
26	11
28	14
31	39
33	11
35	7
38	3
40	0
42	0

## Sheet: Fig 4B
			Phenylalanine
	mFMO OE			pDEST Control			p-value
mFMO2	-0.450595	-1.42822	-0.651514	0.528754	1.1588	0.842778	0.00845623
mFMO4	-1.14546	-0.578777	-0.94503	0.683996	1.09595	0.889321	0.000953601
mFMO5	-1.62011	0.100798	-0.753315	0.562799	0.952694	0.757129	0.0409661
			Tryptophan
	mFMO OE			pDEST Control			p-value
mFMO2	-1.26043	-1.0772	-0.0875806	0.403202	0.875934	1.14607	0.0188957
mFMO4	-0.896528	-0.72583	-1.04822	0.55515	0.946032	1.16939	0.000918154
mFMO5	-1.58372	0.443493	-0.86431	0.32003	0.726201	0.958301	0.0981453

[truncated: 25 more sheets: Fig 4C, FIg 4D, Fig 4E, Fig 4F, Fig 4H, Fig 4I, Fig 5B, Fig 5C, Fig 5D, Fig 5E, Fig 5F, Fig 5G, Table 1, STable 5, SFig 2A, SFig 2B , SFig 2C, SFig 2D, SFig 3D, SFig 4, SFig 5 …]
